# Supplementary material for: Barley Anther and Meiocyte Transcriptome Dynamics in Meiotic Prophase I
Source: Front Plant Sci. 2021 Jan 12;11:619404. doi: 10.3389/fpls.2020.619404 (PMC7835676; doi:10.3389/fpls.2020.619404)
Supplement: Supplementary Table 3 — GO enrichment analysis results. [file Table_3.xlsx]

## Sheet: DifferentialExpressedGenes
Upregulated in Anther Leptotene-Zygotene in comparison to Anther Premeiosis
category	ID	term	count	adj_pval	percentage annotated
MF	GO:0016168	chlorophyll binding	28	4.8e-15	27.1845
MF	GO:0019904	protein domain specific binding	30	1.5e-13	24.5902
MF	GO:0005459	UDP-galactose transmembrane transporter ...	4	5.3e-05	66.6667
MF	GO:0008266	poly(U) RNA binding	6	0.00017	30
MF	GO:0044183	protein binding involved in protein fold...	10	0.00018	17.5439
MF	GO:0042284	sphingolipid delta-4 desaturase activity	4	0.00023	50
MF	GO:0008028	monocarboxylic acid transmembrane transp...	8	0.00024	36.3636
MF	GO:0015165	pyrimidine nucleotide-sugar transmembran...	12	0.00029	31.5789
MF	GO:0003959	NADPH dehydrogenase activity	3	0.0008	60
MF	GO:0042879	aldonate transmembrane transporter activ...	3	0.0008	60
BP	GO:0009765	photosynthesis, light harvesting	22	2.9e-14	31.8841
BP	GO:0018298	protein-chromophore linkage	28	1e-12	22.5806
BP	GO:0009416	response to light stimulus	73	5.5e-11	6.50624
BP	GO:0015979	photosynthesis	88	2.5e-09	13.4351
BP	GO:0060145	viral gene silencing in virus induced ge...	7	9.3e-07	50
BP	GO:0009744	response to sucrose	17	3.2e-06	16.5049
BP	GO:0008643	carbohydrate transport	32	7.4e-06	11.7216
BP	GO:0006970	response to osmotic stress	49	4.6e-05	5.6582
BP	GO:0051511	negative regulation of unidimensional ce...	4	0.00013	57.1429
BP	GO:0009773	photosynthetic electron transport in pho...	6	0.00024	28.5714
BP	GO:0042742	defense response to bacterium	44	0.00026	8.08824
BP	GO:0090481	pyrimidine nucleotide-sugar transmembran...	11	0.00032	28.2051
BP	GO:0031050	dsRNA processing	8	0.00042	6.06061
BP	GO:0007143	female meiotic nuclear division	6	0.00054	25
BP	GO:0015977	carbon fixation	13	0.00069	17.8082
BP	GO:0009740	gibberellic acid mediated signaling path...	8	0.0008	8.60215
BP	GO:0072503	cellular divalent inorganic cation homeo...	9	0.00083	13.2353
BP	GO:0055074	calcium ion homeostasis	8	0.00083	14.2857
BP	GO:0042873	aldonate transmembrane transport	3	0.00084	60
BP	GO:0046865	terpenoid transport	3	0.00084	60
BP	GO:0072334	UDP-galactose transmembrane transport	3	0.00084	60
CC	GO:0010287	plastoglobule	39	1.5e-26	38.6139
CC	GO:0009535	chloroplast thylakoid membrane	71	6.5e-24	19.2935
CC	GO:0009522	photosystem I	32	6.1e-12	23.8806
CC	GO:0009523	photosystem II	36	2.3e-11	18.2741
CC	GO:0009941	chloroplast envelope	70	4.3e-11	10.7362
CC	GO:0030076	light-harvesting complex	6	8e-09	100
CC	GO:0005829	cytosol	219	1.9e-07	6.09518
CC	GO:0055035	plastid thylakoid membrane	87	8.5e-06	18.4713
CC	GO:0010319	stromule	10	1.9e-05	22.7273
CC	GO:0009538	photosystem I reaction center	5	3.7e-05	50
CC	GO:0009532	plastid stroma	96	6.3e-05	10.5148
CC	GO:0099080	supramolecular complex	25	0.00013	5.91017
CC	GO:0009579	thylakoid	126	0.00024	11.8088
CC	GO:0005731	nucleolus organizer region	4	0.00042	44.4444
CC	GO:0042175	nuclear outer membrane-endoplasmic retic...	61	0.00054	6.05159
CC	GO:0005783	endoplasmic reticulum	110	0.00061	6.20417
CC	GO:0010598	NAD(P)H dehydrogenase complex (plastoqui...	5	0.00071	29.4118
CC	GO:0005794	Golgi apparatus	117	0.00071	6.30388
CC	GO:0098807	chloroplast thylakoid membrane protein c...	3	0.00084	60
Downregulated in Anther Leptotene-Zygotene in comparison to Anther Premeiosis
category	ID	term	count	adj_pval	percentage annotated
MF	GO:0003964	RNA-directed DNA polymerase activity	156	< 1e-30	15.4916
MF	GO:0003676	nucleic acid binding	563	< 1e-30	4.05415
MF	GO:0008270	zinc ion binding	294	< 1e-30	6.15063
MF	GO:0016538	cyclin-dependent protein serine/threonin...	43	1.9e-26	22.9947
MF	GO:0046983	protein dimerization activity	133	4.5e-25	6.08696
MF	GO:0004190	aspartic-type endopeptidase activity	78	2.6e-21	9.88593
MF	GO:0003994	aconitate hydratase activity	29	8.4e-21	27.8846
MF	GO:0046914	transition metal ion binding	358	7.9e-18	5.54523
MF	GO:0016760	cellulose synthase (UDP-forming) activit...	31	6.5e-15	16.2304
MF	GO:0008144	drug binding	371	4.4e-13	3.74407
MF	GO:0004527	exonuclease activity	34	1.8e-12	8.23245
MF	GO:0005049	nuclear export signal receptor activity	20	7.8e-12	20
MF	GO:0004803	transposase activity	20	9.5e-12	19.802
MF	GO:0050515	4-(cytidine 5'-diphospho)-2-C-methyl-D-e...	15	1.2e-11	28.8462
MF	GO:0004523	RNA-DNA hybrid ribonuclease activity	79	1.4e-11	6.52893
MF	GO:0043168	anion binding	439	3.6e-11	3.61942
MF	GO:0004491	methylmalonate-semialdehyde dehydrogenas...	27	4.4e-11	13.3005
MF	GO:0003978	UDP-glucose 4-epimerase activity	14	6e-10	24.5614
MF	GO:0008234	cysteine-type peptidase activity	70	2.9e-09	6.77638
MF	GO:0097367	carbohydrate derivative binding	435	3.9e-09	3.85297
MF	GO:0003777	microtubule motor activity	32	5.7e-09	9.41176
MF	GO:0010333	terpene synthase activity	21	6.3e-09	13.2911
MF	GO:0043531	ADP binding	85	6.6e-09	5.55193
MF	GO:0000166	nucleotide binding	439	7e-09	3.72065
MF	GO:0008536	Ran GTPase binding	20	1.7e-08	13.1579
MF	GO:0050662	coenzyme binding	70	2.2e-08	3.55691
MF	GO:0042626	ATPase activity, coupled to transmembran...	44	4.7e-08	6.22348
MF	GO:0050347	trans-octaprenyltranstransferase activit...	11	7.3e-08	23.4043
MF	GO:0052923	all-trans-nonaprenyl-diphosphate synthas...	11	7.3e-08	23.4043
MF	GO:0016757	transferase activity, transferring glyco...	113	1.7e-07	4.68685
MF	GO:0048027	mRNA 5'-UTR binding	11	3.3e-07	20.3704
MF	GO:0032559	adenyl ribonucleotide binding	369	1e-06	3.69962
MF	GO:0016614	oxidoreductase activity, acting on CH-OH...	21	2.9e-06	3.57751
MF	GO:0052924	all-trans-nonaprenyl-diphosphate synthas...	8	3.4e-06	24.2424
MF	GO:0004672	protein kinase activity	179	3.9e-06	3.66278
MF	GO:0034061	DNA polymerase activity	179	1.5e-05	13.2396
MF	GO:0004252	serine-type endopeptidase activity	33	1.8e-05	6.43275
MF	GO:0003700	DNA-binding transcription factor activit...	100	3.2e-05	4.15973
MF	GO:0004519	endonuclease activity	125	3.6e-05	5.81125
MF	GO:0008017	microtubule binding	30	5.3e-05	6.39659
MF	GO:0003678	DNA helicase activity	33	0.00011	6.8323
MF	GO:0005524	ATP binding	303	0.00012	3.45811
MF	GO:0005096	GTPase activator activity	17	0.00018	7.90698
MF	GO:0016627	oxidoreductase activity, acting on the C...	32	0.00032	3.9072
MF	GO:0003972	RNA ligase (ATP) activity	4	0.0004	30.7692
MF	GO:0004641	phosphoribosylformylglycinamidine cyclo-...	4	0.00054	28.5714
MF	GO:0008483	transaminase activity	17	0.00059	7.14286
MF	GO:0003887	DNA-directed DNA polymerase activity	17	0.00071	7.02479
BP	GO:0006278	RNA-dependent DNA biosynthetic process	157	< 1e-30	14.0681
BP	GO:0015074	DNA integration	180	< 1e-30	8.45467
BP	GO:0000079	regulation of cyclin-dependent protein s...	44	1.2e-24	20
BP	GO:0051301	cell division	88	1.8e-23	7.80142
BP	GO:0006102	isocitrate metabolic process	29	5.6e-19	23.9669
BP	GO:0006508	proteolysis	238	1.1e-18	4.79259
BP	GO:1990641	response to iron ion starvation	28	3.9e-18	23.5294
BP	GO:0006887	exocytosis	38	7.2e-14	11.3433
BP	GO:0090502	RNA phosphodiester bond hydrolysis, endo...	91	1.9e-12	6.24143
BP	GO:0006101	citrate metabolic process	29	9.3e-12	13.0631
BP	GO:0030244	cellulose biosynthetic process	30	1e-11	11.811
BP	GO:0007018	microtubule-based movement	37	8.8e-11	9.76253
BP	GO:0006313	transposition, DNA-mediated	21	5.9e-10	14.8936
BP	GO:0016310	phosphorylation	334	4.6e-09	4.21824
BP	GO:0016114	terpenoid biosynthetic process	24	1.8e-08	7.97342
BP	GO:0006012	galactose metabolic process	14	1e-07	16.6667
BP	GO:0006281	DNA repair	72	6.6e-07	4.80962
BP	GO:0044210	'de novo' CTP biosynthetic process	7	8.2e-07	35
BP	GO:0006355	regulation of transcription, DNA-templat...	178	2.2e-06	3.60543
BP	GO:0000723	telomere maintenance	24	1.4e-05	7.61905
BP	GO:0051603	proteolysis involved in cellular protein...	43	1.5e-05	3.60134
BP	GO:0016070	RNA metabolic process	341	1.8e-05	3.54322
BP	GO:0006310	DNA recombination	59	3.2e-05	6.72748
BP	GO:0006486	protein glycosylation	33	3.7e-05	6.12245
BP	GO:0032508	DNA duplex unwinding	37	4.2e-05	5.7903
BP	GO:0051168	nuclear export	17	6e-05	8.54271
BP	GO:0071897	DNA biosynthetic process	182	8.9e-05	11.8029
BP	GO:0006464	cellular protein modification process	326	0.00013	3.5209
BP	GO:0043547	positive regulation of GTPase activity	17	0.00014	7.98122
BP	GO:0006541	glutamine metabolic process	12	0.00019	9.83607
BP	GO:0070647	protein modification by small protein co...	38	0.00022	2.25921
BP	GO:0006468	protein phosphorylation	214	0.00024	4.21841
BP	GO:0034654	nucleobase-containing compound biosynthe...	392	0.00025	5.01792
BP	GO:0009892	negative regulation of metabolic process	77	0.00037	3.88889
BP	GO:0042325	regulation of phosphorylation	60	0.00037	11.0906
BP	GO:0000244	spliceosomal tri-snRNP complex assembly	4	0.00038	30.7692
BP	GO:0090305	nucleic acid phosphodiester bond hydroly...	147	0.00048	5.08299
BP	GO:0055085	transmembrane transport	136	0.00073	3.39237
BP	GO:0080050	regulation of seed development	6	0.00073	8.21918
CC	GO:0000145	exocyst	36	2.4e-14	12.2867
CC	GO:0048046	apoplast	39	3.6e-05	5.3206
CC	GO:0005839	proteasome core complex	14	4.2e-05	9.45946
CC	GO:0017053	transcriptional repressor complex	9	5.5e-05	15.5172
CC	GO:0005634	nucleus	312	0.00021	3.04361
CC	GO:0008290	F-actin capping protein complex	5	0.00044	20
Upregulated in Anther Pachytene-Diplotene in comparison to Anther Leptotene-Zygotene
category	ID	term	count	adj_pval	percentage annotated
MF	GO:0010301	xanthoxin dehydrogenase activity	4	1.3e-05	57.1429
MF	GO:0003958	NADPH-hemoprotein reductase activity	4	0.00017	33.3333
MF	GO:0050661	NADP binding	17	0.00024	7.14286
MF	GO:0019784	NEDD8-specific protease activity	5	0.00029	20.8333
MF	GO:0004075	biotin carboxylase activity	3	0.0003	50
MF	GO:0004775	succinate-CoA ligase (ADP-forming) activ...	4	0.00033	28.5714
MF	GO:0045550	geranylgeranyl reductase activity	3	0.00081	37.5
BP	GO:0009750	response to fructose	8	8.9e-08	33.3333
BP	GO:0006096	glycolytic process	20	1.6e-07	10.1523
BP	GO:0006633	fatty acid biosynthetic process	29	2.6e-07	7.63158
BP	GO:0046686	response to cadmium ion	31	3.3e-07	7.14286
BP	GO:0033356	UDP-L-arabinose metabolic process	6	3.9e-06	33.3333
BP	GO:0080110	sporopollenin biosynthetic process	5	4.4e-06	45.4545
BP	GO:0008643	carbohydrate transport	22	6.2e-06	8.05861
BP	GO:0030388	fructose 1,6-bisphosphate metabolic proc...	5	7.3e-06	41.6667
BP	GO:0071669	plant-type cell wall organization or bio...	18	3.2e-05	3.92157
BP	GO:0071108	protein K48-linked deubiquitination	6	3.2e-05	24
BP	GO:0010115	regulation of abscisic acid biosynthetic...	5	0.00012	25
BP	GO:0006086	acetyl-CoA biosynthetic process from pyr...	5	0.00025	21.7391
BP	GO:0006635	fatty acid beta-oxidation	8	0.00034	13.7931
BP	GO:0009866	induced systemic resistance, ethylene me...	3	0.00054	42.8571
BP	GO:0009081	branched-chain amino acid metabolic proc...	5	0.00054	5.68182
BP	GO:2001295	malonyl-CoA biosynthetic process	3	0.00084	37.5
BP	GO:0006098	pentose-phosphate shunt	8	0.001	10
CC	GO:0005829	cytosol	159	2.4e-11	4.42527
CC	GO:0005777	peroxisome	21	3e-06	7.80669
CC	GO:0005794	Golgi apparatus	92	6.1e-06	4.9569
CC	GO:0005783	endoplasmic reticulum	86	1.2e-05	4.85054
CC	GO:0009526	plastid envelope	47	9.2e-05	5.9194
CC	GO:0009570	chloroplast stroma	41	0.00015	5.64738
CC	GO:0009941	chloroplast envelope	34	0.00024	5.21472
CC	GO:0005768	endosome	30	0.00024	4.49775
CC	GO:0042175	nuclear outer membrane-endoplasmic retic...	50	0.00041	4.96032
CC	GO:0009532	plastid stroma	54	0.0005	5.91457
Downregulated in Anther Pachytene-Diplotene in comparison to Anther Leptotene-Zygotene
category	ID	term	count	adj_pval	percentage annotated
MF	GO:0003964	RNA-directed DNA polymerase activity	33	1.1e-17	3.27706
MF	GO:0003994	aconitate hydratase activity	13	7.7e-15	12.5
MF	GO:0046914	transition metal ion binding	77	7.1e-13	1.19269
MF	GO:0003676	nucleic acid binding	96	4.9e-09	0.691294
MF	GO:0048027	mRNA 5'-UTR binding	7	1.1e-08	12.963
MF	GO:0003777	microtubule motor activity	13	2.3e-08	3.82353
MF	GO:0008270	zinc ion binding	52	3.5e-08	1.08787
MF	GO:0004563	beta-N-acetylhexosaminidase activity	5	1.3e-07	20.8333
MF	GO:0005049	nuclear export signal receptor activity	7	8.3e-07	7
MF	GO:0004338	glucan exo-1,3-beta-glucosidase activity	3	2.6e-06	50
MF	GO:0004803	transposase activity	6	1.3e-05	5.94059
MF	GO:0008536	Ran GTPase binding	7	1.3e-05	4.60526
MF	GO:0042626	ATPase activity, coupled to transmembran...	13	2e-05	1.83876
MF	GO:0046983	protein dimerization activity	25	3.3e-05	1.14416
MF	GO:0003972	RNA ligase (ATP) activity	3	3.6e-05	23.0769
MF	GO:0004567	beta-mannosidase activity	3	3.6e-05	23.0769
MF	GO:0004523	RNA-DNA hybrid ribonuclease activity	18	4.7e-05	1.4876
MF	GO:0016760	cellulose synthase (UDP-forming) activit...	7	5.8e-05	3.66492
MF	GO:0008144	drug binding	67	0.00023	0.676153
MF	GO:0004527	exonuclease activity	8	0.00035	1.93705
MF	GO:0008017	microtubule binding	9	0.0007	1.91898
MF	GO:0004190	aspartic-type endopeptidase activity	12	0.00075	1.52091
MF	GO:0016887	ATPase activity	27	0.00082	1.47783
MF	GO:0043531	ADP binding	18	0.00083	1.1757
BP	GO:0006278	RNA-dependent DNA biosynthetic process	35	7.9e-18	3.1362
BP	GO:1990641	response to iron ion starvation	13	6.3e-14	10.9244
BP	GO:0006102	isocitrate metabolic process	13	7.8e-14	10.7438
BP	GO:0006101	citrate metabolic process	13	1.8e-10	5.85586
BP	GO:0007018	microtubule-based movement	14	7.5e-08	3.69393
BP	GO:0015074	DNA integration	31	1.7e-07	1.45608
BP	GO:0051841	positive regulation by host of cytolysis...	3	4.8e-06	42.8571
BP	GO:0006313	transposition, DNA-mediated	7	9.7e-06	4.96454
BP	GO:0006887	exocytosis	10	1.1e-05	2.98507
BP	GO:0045184	establishment of protein localization	20	1.3e-05	0.866927
BP	GO:0006508	proteolysis	44	1.3e-05	0.886025
BP	GO:0090502	RNA phosphodiester bond hydrolysis, endo...	20	7.7e-05	1.37174
BP	GO:0006388	tRNA splicing, via endonucleolytic cleav...	4	0.00014	8
BP	GO:0006869	lipid transport	7	0.00089	2.39726
CC	GO:0048046	apoplast	16	3.4e-07	2.18281
CC	GO:0005773	vacuole	16	1.6e-06	1.01266
CC	GO:0000145	exocyst	9	9.9e-06	3.07167
CC	GO:0005739	mitochondrion	26	3.3e-05	0.983359
Upregulated in Anther MetaphaseI-Tetrad in comparison to Anther Pachytene-Diplotene
category	ID	term	count	adj_pval	percentage annotated
MF	GO:0003680	AT DNA binding	4	2.2e-05	9.7561
MF	GO:0102822	quercetin 3'-O-methyltransferase activit...	3	6.7e-05	15
MF	GO:0016844	strictosidine synthase activity	3	0.00073	6.81818
BP	GO:0080110	sporopollenin biosynthetic process	4	7.7e-08	36.3636
BP	GO:0010584	pollen exine formation	8	2.3e-05	14.8148
BP	GO:0045905	positive regulation of translational ter...	3	3.3e-05	18.75
BP	GO:0006452	translational frameshifting	3	4e-05	17.6471
BP	GO:0045901	positive regulation of translational elo...	3	4e-05	17.6471
BP	GO:0045824	negative regulation of innate immune res...	3	0.00012	12.5
BP	GO:0015718	monocarboxylic acid transport	5	0.00032	7.46269
BP	GO:0071456	cellular response to hypoxia	3	0.00072	6.81818
CC	GO:0005783	endoplasmic reticulum	20	1.2e-06	1.12803
CC	GO:0048225	suberin network	2	0.00035	28.5714
CC	GO:0005811	lipid droplet	4	0.00042	4.76191
Upregulated in Meiocyte Leptotene-Zygotene in comparison to Anther Leptotene-Zygotene
category	ID	term	count	adj_pval	percentage annotated
MF	GO:0003917	DNA topoisomerase type I activity	8	3.3e-05	25.8065
MF	GO:0003729	mRNA binding	31	5.8e-05	9.0379
MF	GO:0010301	xanthoxin dehydrogenase activity	4	0.0001	57.1429
MF	GO:0003825	alpha,alpha-trehalose-phosphate synthase...	5	0.00013	38.4615
MF	GO:0016874	ligase activity	121	0.0002	5.48504
MF	GO:0015288	porin activity	6	0.00024	27.2727
MF	GO:0008909	isochorismate synthase activity	5	0.00028	33.3333
MF	GO:0008568	microtubule-severing ATPase activity	17	0.0005	10.559
MF	GO:0003924	GTPase activity	47	0.00065	6.96296
MF	GO:0003746	translation elongation factor activity	23	0.00067	8.91473
MF	GO:0003951	NAD+ kinase activity	9	0.0007	15.5172
MF	GO:0015002	heme-copper terminal oxidase activity	9	0.00079	15.2542
MF	GO:0016676	oxidoreductase activity, acting on a hem...	9	0.00079	15.2542
MF	GO:1990380	Lys48-specific deubiquitinase activity	4	0.00083	36.3636
MF	GO:0004519	endonuclease activity	87	0.00088	4.04463
BP	GO:0009451	RNA modification	72	3.6e-10	7.36196
BP	GO:0060145	viral gene silencing in virus induced ge...	7	5.9e-07	50
BP	GO:0051013	microtubule severing	25	1.9e-06	12.1359
BP	GO:0000959	mitochondrial RNA metabolic process	23	1e-05	11.5578
BP	GO:0009814	defense response, incompatible interacti...	21	2e-05	8.86076
BP	GO:0031050	dsRNA processing	15	3e-05	11.3636
BP	GO:0009750	response to fructose	7	4.1e-05	29.1667
BP	GO:0051511	negative regulation of unidimensional ce...	4	9.7e-05	57.1429
BP	GO:0070413	trehalose metabolism in response to stre...	5	0.00012	38.4615
BP	GO:2001295	malonyl-CoA biosynthetic process	4	0.00019	50
BP	GO:0000280	nuclear division	34	0.00028	7.72727
BP	GO:0006741	NADP biosynthetic process	4	0.00033	44.4444
BP	GO:0090305	nucleic acid phosphodiester bond hydroly...	126	0.00037	4.35685
BP	GO:0007143	female meiotic nuclear division	6	0.00037	25
BP	GO:0010228	vegetative to reproductive phase transit...	20	0.00052	5.8309
BP	GO:0055046	microgametogenesis	7	0.0006	11.8644
BP	GO:0070076	histone lysine demethylation	12	0.00068	24
BP	GO:0000388	spliceosome conformational change to rel...	3	0.00069	60
BP	GO:0006303	double-strand break repair via nonhomolo...	5	0.00069	27.7778
BP	GO:0033169	histone H3-K9 demethylation	6	0.00074	22.2222
BP	GO:0019674	NAD metabolic process	7	0.00079	15.2174
BP	GO:1903339	negative regulation of cell wall organiz...	4	0.0008	36.3636
BP	GO:0098656	anion transmembrane transport	18	0.00094	5.96026
CC	GO:0005739	mitochondrion	202	8e-13	7.63994
CC	GO:0046930	pore complex	6	7.6e-05	33.3333
CC	GO:0005737	cytoplasm	787	0.00016	5.13875
CC	GO:0005731	nucleolus organizer region	4	0.00037	44.4444
CC	GO:0005829	cytosol	191	0.00046	5.31589
CC	GO:0070469	respiratory chain	18	0.0008	9.04523
Downregulated in Meiocyte Leptotene-Zygotene in comparison to Anther Leptotene-Zygotene
category	ID	term	count	adj_pval	percentage annotated
MF	GO:0019904	protein domain specific binding	30	9.2e-11	24.5902
MF	GO:0016168	chlorophyll binding	22	2.3e-08	21.3592
MF	GO:0015343	siderophore transmembrane transporter ac...	7	1.5e-05	41.1765
MF	GO:0043531	ADP binding	119	3.4e-05	7.7727
MF	GO:0031992	energy transducer activity	7	3.6e-05	36.8421
MF	GO:0015171	amino acid transmembrane transporter act...	15	3.8e-05	17.8571
MF	GO:0005372	water transmembrane transporter activity	9	5.7e-05	26.4706
MF	GO:0003938	IMP dehydrogenase activity	4	0.00011	66.6667
MF	GO:0015369	calcium:proton antiporter activity	6	0.00035	31.5789
MF	GO:0033612	receptor serine/threonine kinase binding	8	0.00044	22.8571
MF	GO:0015267	channel activity	36	0.00049	6.67903
MF	GO:0051219	phosphoprotein binding	4	0.00059	36.3636
BP	GO:0009765	photosynthesis, light harvesting	26	9e-12	37.6812
BP	GO:0015979	photosynthesis	101	5.6e-11	15.4198
BP	GO:0018298	protein-chromophore linkage	23	1.8e-07	18.5484
BP	GO:0009416	response to light stimulus	74	2.5e-06	6.59537
BP	GO:0010257	NADH dehydrogenase complex assembly	6	8.3e-06	15.7895
BP	GO:0044718	siderophore transmembrane transport	7	9.6e-06	43.75
BP	GO:0010206	photosystem II repair	7	1.6e-05	41.1765
BP	GO:0009409	response to cold	57	2.3e-05	9.67742
BP	GO:0003333	amino acid transmembrane transport	15	0.00011	16.3043
BP	GO:0043100	pyrimidine nucleobase salvage	4	0.00011	66.6667
BP	GO:0006833	water transport	13	0.0002	21.3115
BP	GO:0090698	post-embryonic plant morphogenesis	37	0.00025	12.585
BP	GO:0030155	regulation of cell adhesion	6	0.00026	25
BP	GO:0009628	response to abiotic stimulus	198	0.00032	6.43693
BP	GO:0009835	fruit ripening	7	0.00044	25.9259
CC	GO:0009535	chloroplast thylakoid membrane	90	< 1e-30	24.4565
CC	GO:0010287	plastoglobule	29	3.8e-14	28.7129
CC	GO:0009523	photosystem II	42	3.5e-12	21.3198
CC	GO:0055035	plastid thylakoid membrane	114	3e-10	24.2038
CC	GO:0009522	photosystem I	32	1.5e-09	23.8806
CC	GO:0030076	light-harvesting complex	6	2.3e-08	100
CC	GO:0048046	apoplast	76	2.5e-08	10.3683
CC	GO:0031224	intrinsic component of membrane	1484	8.2e-08	5.46855
CC	GO:0009941	chloroplast envelope	72	2.8e-07	11.0429
CC	GO:0009538	photosystem I reaction center	6	3.9e-06	60
CC	GO:0046658	anchored component of plasma membrane	32	4.5e-06	12.749
CC	GO:0099080	supramolecular complex	23	8.2e-06	5.43735
CC	GO:0030288	outer membrane-bounded periplasmic space	7	2.3e-05	38.8889
CC	GO:0005576	extracellular region	202	2.6e-05	8.29569
CC	GO:0009532	plastid stroma	105	3e-05	11.5005
CC	GO:0042170	plastid membrane	34	6.3e-05	10.6918
CC	GO:0009526	plastid envelope	95	7.5e-05	11.9647
CC	GO:0031977	thylakoid lumen	25	0.00014	17.8571
CC	GO:0010598	NAD(P)H dehydrogenase complex (plastoqui...	6	0.00017	35.2941
CC	GO:0009654	photosystem II oxygen evolving complex	14	0.00017	16.2791
CC	GO:0005773	vacuole	99	0.00042	6.26582
CC	GO:0009534	chloroplast thylakoid	107	0.0005	20.7364
CC	GO:0044434	chloroplast part	173	0.00074	11.8331
Upregulated in Meiocyte Pachytene-Diplotene in comparison to Anther Pachytene-Diplotene
category	ID	term	count	adj_pval	percentage annotated
MF	GO:0003729	mRNA binding	11	0.00033	3.207
MF	GO:0004386	helicase activity	22	0.00088	1.72144
BP	GO:0060145	viral gene silencing in virus induced ge...	6	6.6e-10	42.8571
BP	GO:0031050	dsRNA processing	9	2e-08	6.81818
BP	GO:0040034	regulation of development, heterochronic	5	1.7e-05	8.19672
BP	GO:0010050	vegetative phase change	4	1.7e-05	20
BP	GO:0007143	female meiotic nuclear division	4	3.6e-05	16.6667
BP	GO:0010492	maintenance of shoot apical meristem ide...	4	9e-05	13.3333
BP	GO:0007129	synapsis	4	0.00023	10.5263
BP	GO:0031047	gene silencing by RNA	11	0.00037	3.11615
BP	GO:0000388	spliceosome conformational change to rel...	2	0.00062	40
BP	GO:2000011	regulation of adaxial/abaxial pattern fo...	2	0.00092	33.3333
CC	GO:0005739	mitochondrion	42	9.6e-06	1.5885
CC	GO:0005731	nucleolus organizer region	3	4.9e-05	33.3333
CC	GO:0034515	proteasome storage granule	2	0.00071	40
Downregulated in Meiocyte Pachytene-Diplotene in comparison to Anther Pachytene-Diplotene
category	ID	term	count	adj_pval	percentage annotated
MF	GO:0019904	protein domain specific binding	32	9.8e-16	26.2295
MF	GO:0016168	chlorophyll binding	24	6.9e-12	23.301
MF	GO:0005372	water transmembrane transporter activity	10	9.5e-07	29.4118
MF	GO:0008266	poly(U) RNA binding	7	1.2e-05	35
MF	GO:0003938	IMP dehydrogenase activity	4	4.5e-05	66.6667
MF	GO:0030597	RNA glycosylase activity	5	7.8e-05	2.30415
MF	GO:0015267	channel activity	32	0.00012	5.93692
MF	GO:0016762	xyloglucan:xyloglucosyl transferase acti...	14	0.00024	12.7273
MF	GO:0051219	phosphoprotein binding	4	0.0003	36.3636
MF	GO:0052886	9,9'-dicis-carotene:quinone oxidoreducta...	9	0.00041	16.6667
MF	GO:0052887	7,9,9'-tricis-neurosporene:quinone oxido...	9	0.00041	16.6667
MF	GO:0033612	receptor serine/threonine kinase binding	7	0.00058	20
MF	GO:0003959	NADPH dehydrogenase activity	3	0.00072	60
MF	GO:0015101	organic cation transmembrane transporter...	3	0.00072	60
MF	GO:0042302	structural constituent of cuticle	8	0.00074	17.0213
MF	GO:0032440	2-alkenal reductase [NAD(P)] activity	31	0.00098	7.76942
BP	GO:0009765	photosynthesis, light harvesting	32	1.2e-19	46.3768
BP	GO:0015979	photosynthesis	104	3.3e-14	15.8779
BP	GO:0018298	protein-chromophore linkage	25	7.5e-11	20.1613
BP	GO:0009416	response to light stimulus	74	2.6e-10	6.59537
BP	GO:0010206	photosystem II repair	8	1.8e-07	47.0588
BP	GO:0009409	response to cold	52	1.5e-06	8.82852
BP	GO:0010257	NADH dehydrogenase complex assembly	5	3.3e-06	13.1579
BP	GO:0006833	water transport	13	4.1e-06	21.3115
BP	GO:0071555	cell wall organization	79	7.2e-06	7.52381
BP	GO:0000212	meiotic spindle organization	7	1.2e-05	35
BP	GO:0009834	plant-type secondary cell wall biogenesi...	17	3e-05	11.9718
BP	GO:0051290	protein heterotetramerization	6	4.8e-05	35.2941
BP	GO:0010728	regulation of hydrogen peroxide biosynth...	4	0.0001	57.1429
BP	GO:0042546	cell wall biogenesis	44	0.0001	8.97959
BP	GO:0015995	chlorophyll biosynthetic process	14	0.00011	13.7255
BP	GO:0042138	meiotic DNA double-strand break formatio...	7	0.00013	25
BP	GO:1901259	chloroplast rRNA processing	6	0.00032	26.087
BP	GO:0051289	protein homotetramerization	7	0.0004	21.2121
BP	GO:0080141	regulation of jasmonic acid biosynthetic...	4	0.00056	40
BP	GO:0080027	response to herbivore	6	0.00065	23.0769
BP	GO:0010090	trichome morphogenesis	9	0.00065	11.6883
BP	GO:0010411	xyloglucan metabolic process	14	0.00069	11.7647
BP	GO:0030320	cellular monovalent inorganic anion home...	3	0.00072	60
BP	GO:0051179	localization	291	0.0008	3.79697
CC	GO:0009535	chloroplast thylakoid membrane	98	< 1e-30	26.6304
CC	GO:0010287	plastoglobule	36	6.1e-24	35.6436
CC	GO:0009941	chloroplast envelope	85	1.2e-18	13.0368
CC	GO:0009523	photosystem II	42	1.3e-14	21.3198
CC	GO:0009522	photosystem I	35	4e-14	26.1194
CC	GO:0055035	plastid thylakoid membrane	122	2e-12	25.9023
CC	GO:0009570	chloroplast stroma	102	1.7e-10	14.0496
CC	GO:0048046	apoplast	67	4.5e-09	9.14052
CC	GO:0030076	light-harvesting complex	6	5.9e-09	100
CC	GO:0009526	plastid envelope	113	2.3e-08	14.2317
CC	GO:0009532	plastid stroma	129	3e-08	14.1292
CC	GO:0009506	plasmodesma	103	1.2e-07	7.223
CC	GO:0042170	plastid membrane	35	1.7e-07	11.0063
CC	GO:0009579	thylakoid	171	4.2e-07	16.0262
CC	GO:0031977	thylakoid lumen	27	4.8e-07	19.2857
CC	GO:0009505	plant-type cell wall	36	8.4e-07	10.1408
CC	GO:0009538	photosystem I reaction center	6	1.1e-06	60
CC	GO:0005576	extracellular region	177	1.1e-06	7.26899
CC	GO:0009534	chloroplast thylakoid	117	1.9e-06	22.6744
CC	GO:0031224	intrinsic component of membrane	1176	2.6e-06	4.33357
CC	GO:0005886	plasma membrane	283	4.8e-06	5.59178
CC	GO:0009654	photosystem II oxygen evolving complex	14	1.6e-05	16.2791
CC	GO:0005618	cell wall	93	3.1e-05	8.11518
CC	GO:0010598	NAD(P)H dehydrogenase complex (plastoqui...	6	4.9e-05	35.2941
CC	GO:0046658	anchored component of plasma membrane	25	7.9e-05	9.96016
CC	GO:0099080	supramolecular complex	17	0.0001	4.01891
CC	GO:0044434	chloroplast part	192	0.00012	13.1327
CC	GO:0031978	plastid thylakoid lumen	12	0.00071	18.4615
CC	GO:0098807	chloroplast thylakoid membrane protein c...	3	0.00072	60
CC	GO:0009507	chloroplast	285	0.00079	8.90903
CC	GO:0009543	chloroplast thylakoid lumen	9	0.00094	15

## Sheet: DifferentialAlternativeSpliced
Downregulated in Meiocyte Leptotene-Zygotene in comparison to Anther Leptotene-Zygotene
category	ID	term	count	adj_pval	percentage annotated
MF	GO:0004124	cysteine synthase activity	3	0.00012	9.09091
BP	GO:0000381	regulation of alternative mRNA splicing,...	3	0.00061	5.35714
CC	GO:0071004	U2-type prespliceosome	3	7e-05	10.7143
CC	GO:0005685	U1 snRNP	3	0.00011	9.375
Upregulated in Meiocyte Leptotene-Zygotene in comparison to Anther Leptotene-Zygotene
category	ID	term	count	adj_pval	percentage annotated
MF	GO:0008353	RNA polymerase II CTD heptapeptide repea...	2	0.00086	15.3846
MF	GO:0005544	calcium-dependent phospholipid binding	3	0.00127	4.7619
BP	GO:2000001	regulation of DNA damage checkpoint	2	0.00025	28.5714
Alternative 3’ splice-sites
category	ID	term	count	adj_pval	percentage annotated
MF	GO:0005544	calcium-dependent phospholipid binding	6	2.4e-05	9.52381
MF	GO:0003774	motor activity	10	0.00012	2.17391
MF	GO:0004124	cysteine synthase activity	4	0.00022	12.1212
CC	GO:0016459	myosin complex	6	0.00028	6.18557
CC	GO:1990904	ribonucleoprotein complex	38	0.00045	1.35424
CC	GO:0098588	bounding membrane of organelle	35	0.00064	1.6572
CC	GO:0005829	cytosol	53	0.00074	1.47509
Alternative 5’ splice-sites
category	ID	term	count	adj_pval	percentage annotated
MF	GO:0005544	calcium-dependent phospholipid binding	5	0.00015	7.93651
MF	GO:0036524	protein deglycase activity	2	0.00092	33.3333
BP	GO:0036529	protein deglycation, glyoxal removal	2	0.00093	33.3333
BP	GO:0106046	guanine deglycation, glyoxal removal	2	0.00093	33.3333
CC	GO:1990904	ribonucleoprotein complex	40	2.6e-05	1.42552
CC	GO:0071004	U2-type prespliceosome	4	7.3e-05	14.2857
CC	GO:0005685	U1 snRNP	4	0.00013	12.5
CC	GO:0005829	cytosol	47	0.00055	1.3081

## Sheet: WGCNAmodules
Blue Module
category	ID	term	count	adj_pval	percentage annotated
MF	GO:0003964	RNA-directed DNA polymerase activity	183	< 1e-30	18.1728
MF	GO:0003994	aconitate hydratase activity	46	1.8e-25	44.2308
MF	GO:0016760	cellulose synthase (UDP-forming) activit...	59	1.3e-22	30.8901
MF	GO:0003676	nucleic acid binding	1221	2.7e-21	8.7924
MF	GO:0008270	zinc ion binding	495	5.1e-19	10.3556
MF	GO:0050515	4-(cytidine 5'-diphospho)-2-C-methyl-D-e...	27	8.5e-18	51.9231
MF	GO:0004527	exonuclease activity	68	2.8e-16	16.4649
MF	GO:0046914	transition metal ion binding	636	7.3e-16	9.8513
MF	GO:0003777	microtubule motor activity	68	8.7e-15	20
MF	GO:0004519	endonuclease activity	269	1.3e-14	12.5058
MF	GO:0046983	protein dimerization activity	230	2.3e-12	10.5263
MF	GO:0008017	microtubule binding	77	3.7e-11	16.4179
MF	GO:0005049	nuclear export signal receptor activity	29	4.3e-11	29
MF	GO:0008144	drug binding	830	4.7e-11	8.37622
MF	GO:0046906	tetrapyrrole binding	164	2.1e-09	8.64523
MF	GO:0048027	mRNA 5'-UTR binding	19	2.6e-09	35.1852
MF	GO:0043168	anion binding	985	4.2e-09	8.12103
MF	GO:0008536	Ran GTPase binding	33	7.8e-09	21.7105
MF	GO:0004803	transposase activity	25	3.2e-08	24.7525
MF	GO:0004523	RNA-DNA hybrid ribonuclease activity	137	6e-08	11.3223
MF	GO:0032559	adenyl ribonucleotide binding	839	4.9e-07	8.41187
MF	GO:0000166	nucleotide binding	987	7.3e-07	8.36512
MF	GO:0048037	cofactor binding	314	7.7e-07	7.33988
MF	GO:0004540	ribonuclease activity	192	1e-06	11.6223
MF	GO:0016614	oxidoreductase activity, acting on CH-OH...	55	1.7e-06	9.36968
MF	GO:0042626	ATPase activity, coupled to transmembran...	79	2.9e-06	11.174
MF	GO:0003700	DNA-binding transcription factor activit...	223	1.5e-05	9.27621
MF	GO:0008234	cysteine-type peptidase activity	115	2.7e-05	11.1326
MF	GO:0008168	methyltransferase activity	200	2.8e-05	10.2459
MF	GO:0005524	ATP binding	710	3.8e-05	8.10317
MF	GO:0003677	DNA binding	518	4.8e-05	8.84261
MF	GO:0004491	methylmalonate-semialdehyde dehydrogenas...	31	5.2e-05	15.2709
MF	GO:0008092	cytoskeletal protein binding	118	5.5e-05	11.2703
MF	GO:0101005	ubiquitinyl hydrolase activity	38	5.7e-05	14.902
MF	GO:0004252	serine-type endopeptidase activity	61	7e-05	11.8908
MF	GO:0097367	carbohydrate derivative binding	950	0.00011	8.41453
MF	GO:0008568	microtubule-severing ATPase activity	25	0.0002	15.5279
MF	GO:0004672	protein kinase activity	400	0.00021	8.18498
MF	GO:0043531	ADP binding	145	0.00032	9.47093
MF	GO:0016301	kinase activity	639	0.00033	8.75822
MF	GO:0017111	nucleoside-triphosphatase activity	402	0.00037	10.5595
MF	GO:0016887	ATPase activity	208	0.00045	11.3848
MF	GO:0070491	repressing transcription factor binding	5	0.0006	45.4545
MF	GO:0004072	aspartate kinase activity	4	0.00077	57.1429
MF	GO:0010333	terpene synthase activity	23	0.0009	14.557
MF	GO:0043733	DNA-3-methylbase glycosylase activity	5	0.00097	41.6667
BP	GO:0006278	RNA-dependent DNA biosynthetic process	183	1.8e-26	16.3978
BP	GO:0006101	citrate metabolic process	49	5.1e-25	22.0721
BP	GO:1990641	response to iron ion starvation	45	1.7e-21	37.8151
BP	GO:0006102	isocitrate metabolic process	45	3.7e-21	37.1901
BP	GO:0007018	microtubule-based movement	80	1.1e-18	21.1082
BP	GO:0006887	exocytosis	67	3.4e-17	20
BP	GO:0030244	cellulose biosynthetic process	59	4.9e-17	23.2283
BP	GO:0090305	nucleic acid phosphodiester bond hydroly...	338	1.9e-15	11.6874
BP	GO:0016114	terpenoid biosynthetic process	46	1.3e-14	15.2824
BP	GO:0006355	regulation of transcription, DNA-templat...	438	5.4e-10	8.87178
BP	GO:0009451	RNA modification	121	5.4e-09	12.3722
BP	GO:0006281	DNA repair	173	5.5e-09	11.5564
BP	GO:0015074	DNA integration	219	3.2e-08	10.2865
BP	GO:0090502	RNA phosphodiester bond hydrolysis, endo...	158	1.3e-07	10.8368
BP	GO:0051301	cell division	125	2.4e-07	11.0816
BP	GO:0016310	phosphorylation	674	2.5e-07	8.51225
BP	GO:0051168	nuclear export	32	6.3e-07	16.0804
BP	GO:0032259	methylation	217	2e-06	9.99539
BP	GO:0006260	DNA replication	71	5.6e-06	12.2837
BP	GO:0006313	transposition, DNA-mediated	26	7.9e-06	18.4397
BP	GO:0032272	negative regulation of protein polymeriz...	12	1.1e-05	22.6415
BP	GO:0006508	proteolysis	410	1.5e-05	8.25614
BP	GO:1901880	negative regulation of protein depolymer...	12	2.1e-05	23.0769
BP	GO:0008334	histone mRNA metabolic process	6	2.7e-05	66.6667
BP	GO:1902904	negative regulation of supramolecular fi...	12	3.8e-05	20.6897
BP	GO:0045184	establishment of protein localization	182	5.6e-05	7.88903
BP	GO:0090066	regulation of anatomical structure size	21	6.1e-05	11.6667
BP	GO:0071554	cell wall organization or biogenesis	115	7.2e-05	7.75455
BP	GO:0016070	RNA metabolic process	884	9.7e-05	9.18537
BP	GO:0006541	glutamine metabolic process	20	0.00014	16.3934
BP	GO:0110053	regulation of actin filament organizatio...	18	0.00015	14.1732
BP	GO:0051494	negative regulation of cytoskeleton orga...	12	0.00015	19.6721
BP	GO:0006259	DNA metabolic process	551	0.0002	11.9601
BP	GO:0016180	snRNA processing	7	0.00035	28
BP	GO:0016071	mRNA metabolic process	138	0.00041	9.58999
BP	GO:0032508	DNA duplex unwinding	68	0.00068	10.6416
BP	GO:0070647	protein modification by small protein co...	127	0.00077	7.55053
BP	GO:0051013	microtubule severing	28	0.00087	13.5922
BP	GO:0071897	DNA biosynthetic process	230	0.00092	14.9157
CC	GO:0000145	exocyst	64	2.1e-16	21.843
CC	GO:0005739	mitochondrion	239	4.2e-07	9.03933
CC	GO:0005634	nucleus	840	3.3e-06	8.19432
CC	GO:0008290	F-actin capping protein complex	9	2.9e-05	36
CC	GO:0048046	apoplast	79	8.9e-05	10.7776
CC	GO:0017053	transcriptional repressor complex	13	0.00021	22.4138
CC	GO:0005847	mRNA cleavage and polyadenylation specif...	5	0.00087	41.6667
CC	GO:0034388	Pwp2p-containing subcomplex of 90S preri...	5	0.00087	41.6667
CC	GO:0005874	microtubule	36	0.00087	11.9601
Red Module
category	ID	term	count	adj_pval	percentage annotated
MF	GO:0043621	protein self-association	41	1.6e-06	25.7862
MF	GO:0005515	protein binding	967	8.4e-05	12.2281
MF	GO:0031683	G-protein beta/gamma-subunit complex bin...	9	0.00026	45
MF	GO:0033612	receptor serine/threonine kinase binding	11	0.00055	31.4286
MF	GO:0043565	sequence-specific DNA binding	167	0.00055	16.0577
MF	GO:0032440	2-alkenal reductase [NAD(P)] activity	70	0.00085	17.5439
BP	GO:0051259	protein complex oligomerization	43	2.6e-08	30.2817
BP	GO:1901259	chloroplast rRNA processing	12	3.4e-06	52.1739
BP	GO:0018212	peptidyl-tyrosine modification	145	1e-05	16.4399
BP	GO:0090698	post-embryonic plant morphogenesis	54	1.6e-05	18.3673
BP	GO:0000302	response to reactive oxygen species	42	2e-05	18.4211
BP	GO:0009651	response to salt stress	125	5.3e-05	16.8237
BP	GO:0051289	protein homotetramerization	13	6e-05	39.3939
BP	GO:0009068	aspartate family amino acid catabolic pr...	5	0.00021	50
BP	GO:0009734	auxin-activated signaling pathway	58	0.00023	18.1818
BP	GO:0048509	regulation of meristem development	31	0.00037	17.3184
BP	GO:0010206	photosystem II repair	8	0.00039	47.0588
BP	GO:0010359	regulation of anion channel activity	8	0.00039	47.0588
BP	GO:0010728	regulation of hydrogen peroxide biosynth...	5	0.00043	71.4286
BP	GO:0045962	positive regulation of development, hete...	5	0.00043	71.4286
BP	GO:0009723	response to ethylene	58	0.00052	16.4773
BP	GO:0009611	response to wounding	60	0.00072	17.8571
BP	GO:0010090	trichome morphogenesis	17	0.00074	22.0779
BP	GO:0071586	CAAX-box protein processing	9	0.00088	39.1304
BP	GO:0009945	radial axis specification	4	0.00095	80
BP	GO:0042793	plastid transcription	8	0.00097	42.1053
CC	GO:0009535	chloroplast thylakoid membrane	96	2.2e-13	26.087
CC	GO:0009941	chloroplast envelope	121	3.7e-06	18.5583
CC	GO:0005886	plasma membrane	721	1.3e-05	14.2462
CC	GO:0009570	chloroplast stroma	135	1.6e-05	18.595
CC	GO:0009578	etioplast stroma	5	2.7e-05	100
CC	GO:0046658	anchored component of plasma membrane	52	8e-05	20.7171
CC	GO:0042170	plastid membrane	59	0.00013	18.5535
CC	GO:0031224	intrinsic component of membrane	3351	0.00015	12.3484
CC	GO:0055035	plastid thylakoid membrane	122	0.00016	25.9023
CC	GO:0009507	chloroplast	532	0.00041	16.6302
CC	GO:0009534	chloroplast thylakoid	128	0.00054	24.8062
CC	GO:0009532	plastid stroma	182	0.00067	19.9343
Green Module
category	ID	term	count	adj_pval	percentage annotated
MF	GO:0016874	ligase activity	317	1.6e-06	14.3699
MF	GO:0005525	GTP binding	158	2.9e-06	17.4201
MF	GO:0008692	3-hydroxybutyryl-CoA epimerase activity	7	3e-06	87.5
MF	GO:0003857	3-hydroxyacyl-CoA dehydrogenase activity	10	6.5e-06	58.8235
MF	GO:0016812	hydrolase activity, acting on carbon-nit...	9	6.9e-06	64.2857
MF	GO:0070403	NAD+ binding	12	2.1e-05	46.1538
MF	GO:0005484	SNAP receptor activity	26	4.4e-05	27.6596
MF	GO:0004842	ubiquitin-protein transferase activity	162	0.00015	15.6522
MF	GO:0005515	protein binding	1006	0.00015	12.7213
MF	GO:0050897	cobalt ion binding	17	0.00016	31.4815
MF	GO:0051287	NAD binding	66	0.00019	22.2222
MF	GO:0044390	ubiquitin-like protein conjugating enzym...	18	0.00026	26.8657
MF	GO:0004602	glutathione peroxidase activity	10	0.00029	41.6667
MF	GO:0003743	translation initiation factor activity	98	0.00029	17.2535
MF	GO:0016740	transferase activity	1776	0.00042	12.0382
MF	GO:0047617	acyl-CoA hydrolase activity	6	0.00046	60
MF	GO:0004576	oligosaccharyl transferase activity	8	0.00046	28.5714
MF	GO:0016852	sirohydrochlorin cobaltochelatase activi...	5	0.00047	71.4286
MF	GO:0004300	enoyl-CoA hydratase activity	10	0.00062	38.4615
MF	GO:0015078	proton transmembrane transporter activit...	68	0.00093	15.5606
BP	GO:0046686	response to cadmium ion	115	1.1e-15	26.4977
BP	GO:0016192	vesicle-mediated transport	297	2e-09	18.4243
BP	GO:0007034	vacuolar transport	56	4.5e-08	26.2911
BP	GO:0032482	Rab protein signal transduction	21	7.2e-08	43.75
BP	GO:0006886	intracellular protein transport	289	8.7e-08	18.7906
BP	GO:0030433	ubiquitin-dependent ERAD pathway	24	5.7e-07	36.3636
BP	GO:0006096	glycolytic process	53	6e-07	26.9035
BP	GO:0006119	oxidative phosphorylation	33	1.3e-06	26.8293
BP	GO:0007030	Golgi organization	16	2e-06	44.4444
BP	GO:0042147	retrograde transport, endosome to Golgi	17	2.1e-06	42.5
BP	GO:0072666	establishment of protein localization to...	26	2.6e-06	29.8851
BP	GO:0016567	protein ubiquitination	234	4e-06	17.3333
BP	GO:0006099	tricarboxylic acid cycle	33	8.6e-06	27.2727
BP	GO:0006108	malate metabolic process	15	1.1e-05	41.6667
BP	GO:0000413	protein peptidyl-prolyl isomerization	53	3e-05	21.8107
BP	GO:0071712	ER-associated misfolded protein cataboli...	12	3.9e-05	44.4444
BP	GO:0044242	cellular lipid catabolic process	31	3.9e-05	18.3432
BP	GO:0051353	positive regulation of oxidoreductase ac...	8	4.1e-05	61.5385
BP	GO:0006888	ER to Golgi vesicle-mediated transport	53	4.8e-05	19.4139
BP	GO:0006890	retrograde vesicle-mediated transport, G...	20	4.9e-05	31.746
BP	GO:0006855	drug transmembrane transport	10	5e-05	50
BP	GO:0009750	response to fructose	11	5.8e-05	45.8333
BP	GO:0006891	intra-Golgi vesicle-mediated transport	15	6.8e-05	36.5854
BP	GO:0072657	protein localization to membrane	60	8.6e-05	25.1046
BP	GO:0045492	xylan biosynthetic process	20	9.5e-05	26.3158
BP	GO:0080110	sporopollenin biosynthetic process	7	9.6e-05	63.6364
BP	GO:0009236	cobalamin biosynthetic process	8	0.00016	53.3333
BP	GO:0006561	proline biosynthetic process	9	0.0002	47.3684
BP	GO:0030388	fructose 1,6-bisphosphate metabolic proc...	7	0.00021	58.3333
BP	GO:0072329	monocarboxylic acid catabolic process	34	0.00021	34.3434
BP	GO:0048284	organelle fusion	27	0.00027	24.3243
BP	GO:0015711	organic anion transport	73	0.00028	20.5634
BP	GO:0015867	ATP transport	10	0.00033	41.6667
BP	GO:1990542	mitochondrial transmembrane transport	28	0.00039	28.866
BP	GO:0016226	iron-sulfur cluster assembly	24	0.00041	25.5319
BP	GO:0015866	ADP transport	10	0.00049	40
BP	GO:0071108	protein K48-linked deubiquitination	10	0.00049	40
BP	GO:0006850	mitochondrial pyruvate transmembrane tra...	6	0.0005	60
BP	GO:0034975	protein folding in endoplasmic reticulum	6	0.0005	60
BP	GO:0070676	intralumenal vesicle formation	6	0.0005	60
BP	GO:0006655	phosphatidylglycerol biosynthetic proces...	5	0.0005	71.4286
BP	GO:0006621	protein retention in ER lumen	9	0.00051	42.8571
BP	GO:0016050	vesicle organization	44	0.00063	20.2765
BP	GO:0006511	ubiquitin-dependent protein catabolic pr...	189	0.00064	18.7314
BP	GO:0016482	cytosolic transport	24	0.0007	44.4444
BP	GO:0030968	endoplasmic reticulum unfolded protein r...	19	0.00085	26.7606
BP	GO:0001732	formation of cytoplasmic translation ini...	18	0.0009	27.2727
BP	GO:0009086	methionine biosynthetic process	18	0.00098	32.1429
CC	GO:0005829	cytosol	696	< 1e-30	19.371
CC	GO:0005783	endoplasmic reticulum	388	5.1e-20	21.8838
CC	GO:0005794	Golgi apparatus	420	1.9e-18	22.6293
CC	GO:0005737	cytoplasm	2537	3.7e-18	16.5655
CC	GO:0005768	endosome	165	2.2e-11	24.7376
CC	GO:0009570	chloroplast stroma	148	3.2e-11	20.3857
CC	GO:0000139	Golgi membrane	112	6.1e-10	24.7241
CC	GO:0042175	nuclear outer membrane-endoplasmic retic...	218	8.7e-09	21.627
CC	GO:0005743	mitochondrial inner membrane	95	9.1e-09	30.0633
CC	GO:0005739	mitochondrion	486	2.9e-08	18.3812
CC	GO:0010008	endosome membrane	49	2.6e-07	27.3743
CC	GO:0005777	peroxisome	62	5e-07	23.0483
CC	GO:0005802	trans-Golgi network	89	8.2e-07	21.3942
CC	GO:0098796	membrane protein complex	288	2.7e-06	18.2048
CC	GO:0031201	SNARE complex	14	3.2e-06	48.2759
CC	GO:0031090	organelle membrane	667	3.3e-06	21.242
CC	GO:0030665	clathrin-coated vesicle membrane	15	4.1e-06	46.875
CC	GO:0005774	vacuolar membrane	141	7.4e-06	18.4797
CC	GO:0098588	bounding membrane of organelle	430	1.7e-05	20.3598
CC	GO:0044446	intracellular organelle part	1529	1.8e-05	16.4763
CC	GO:0009532	plastid stroma	189	2.9e-05	20.701
CC	GO:0098798	mitochondrial protein complex	73	3.8e-05	27.4436
CC	GO:0005789	endoplasmic reticulum membrane	161	4.3e-05	20.2007
CC	GO:0044433	cytoplasmic vesicle part	137	5.9e-05	22.1325
CC	GO:0043227	membrane-bounded organelle	2710	0.00011	14.7748
CC	GO:0031300	intrinsic component of organelle membran...	54	0.00011	23.0769
CC	GO:0005759	mitochondrial matrix	43	0.00019	20.0935
CC	GO:0042765	GPI-anchor transamidase complex	7	0.00023	58.3333
CC	GO:0030904	retromer complex	8	0.00024	53.3333
CC	GO:0016282	eukaryotic 43S preinitiation complex	22	0.00028	27.5
CC	GO:0005623	cell	3351	0.00029	13.8049
CC	GO:0045277	respiratory chain complex IV	6	0.00054	60
CC	GO:0030173	integral component of Golgi membrane	9	0.00058	42.8571
CC	GO:0044455	mitochondrial membrane part	81	0.00063	29.7794
CC	GO:0044437	vacuolar part	153	0.00074	19.1729
CC	GO:0055028	cortical microtubule	8	0.00078	38.0952
CC	GO:0033290	eukaryotic 48S preinitiation complex	21	0.0009	25.9259
Navy Module
category	ID	term	count	adj_pval	percentage annotated
MF	GO:0003729	mRNA binding	79	6e-16	23.0321
MF	GO:0003723	RNA binding	548	3.1e-13	14.8188
MF	GO:0003743	translation initiation factor activity	101	9e-12	17.7817
MF	GO:0003924	GTPase activity	111	1.2e-10	16.4444
MF	GO:0005525	GTP binding	136	6.8e-10	14.9945
MF	GO:0003746	translation elongation factor activity	53	5.4e-09	20.5426
MF	GO:0004386	helicase activity	157	6.2e-09	12.2848
MF	GO:0042393	histone binding	42	7.7e-08	22.1053
MF	GO:0016874	ligase activity	269	2.3e-07	12.194
MF	GO:0004402	histone acetyltransferase activity	31	8.7e-07	22.6277
MF	GO:0000049	tRNA binding	22	3.2e-06	25.8824
MF	GO:0003735	structural constituent of ribosome	180	1.5e-05	11.984
MF	GO:0140098	catalytic activity, acting on RNA	351	6.3e-05	10.0804
MF	GO:0008168	methyltransferase activity	224	8.7e-05	11.4754
MF	GO:0004821	histidine-tRNA ligase activity	5	9.7e-05	71.4286
MF	GO:0003917	DNA topoisomerase type I activity	10	0.00022	32.2581
MF	GO:0005200	structural constituent of cytoskeleton	14	0.00023	25.4545
MF	GO:0004849	uridine kinase activity	7	0.00023	43.75
MF	GO:0008494	translation activator activity	5	0.00024	62.5
MF	GO:0003730	mRNA 3'-UTR binding	4	0.00028	80
MF	GO:0043022	ribosome binding	27	0.00042	21.7742
MF	GO:0097177	mitochondrial ribosome binding	5	0.0005	55.5556
MF	GO:1901982	maltose binding	5	0.0005	55.5556
MF	GO:0008017	microtubule binding	66	0.0005	14.0725
MF	GO:0008821	crossover junction endodeoxyribonuclease...	4	0.00079	66.6667
MF	GO:0043021	ribonucleoprotein complex binding	45	0.00079	23.4375
MF	GO:0031369	translation initiation factor binding	14	0.00081	26.4151
MF	GO:2001070	starch binding	11	0.00082	26.1905
BP	GO:0006397	mRNA processing	179	6.3e-10	18.5877
BP	GO:0006414	translational elongation	65	9.2e-10	20.5047
BP	GO:0006413	translational initiation	122	1.9e-08	16.2667
BP	GO:0016573	histone acetylation	39	7.5e-08	19.3069
BP	GO:0000266	mitochondrial fission	9	4.9e-07	64.2857
BP	GO:0000398	mRNA splicing, via spliceosome	82	5.2e-07	18.3445
BP	GO:0006412	translation	437	5.7e-07	14.2717
BP	GO:0042176	regulation of protein catabolic process	14	7.7e-06	11.7647
BP	GO:0001732	formation of cytoplasmic translation ini...	18	1.4e-05	27.2727
BP	GO:0009793	embryo development ending in seed dorman...	73	3.3e-05	14.3418
BP	GO:0051013	microtubule severing	37	3.5e-05	17.9612
BP	GO:0022618	ribonucleoprotein complex assembly	82	3.6e-05	21.9839
BP	GO:0006626	protein targeting to mitochondrion	27	3.9e-05	22.6891
BP	GO:0033962	cytoplasmic mRNA processing body assembl...	10	4.8e-05	43.4783
BP	GO:0035493	SNARE complex assembly	6	7.9e-05	60
BP	GO:0033120	positive regulation of RNA splicing	7	0.0001	33.3333
BP	GO:0006427	histidyl-tRNA aminoacylation	5	0.0001	71.4286
BP	GO:0009560	embryo sac egg cell differentiation	5	0.0001	71.4286
BP	GO:0009451	RNA modification	127	0.0001	12.9857
BP	GO:0042273	ribosomal large subunit biogenesis	32	0.00011	18.9349
BP	GO:0010228	vegetative to reproductive phase transit...	46	0.00015	13.4111
BP	GO:0006396	RNA processing	379	0.00021	15.3193
BP	GO:0042255	ribosome assembly	21	0.00025	18.5841
BP	GO:0000338	protein deneddylation	7	0.00026	43.75
BP	GO:0010185	regulation of cellular defense response	5	0.00026	62.5
BP	GO:0070131	positive regulation of mitochondrial tra...	5	0.00026	62.5
BP	GO:0031334	positive regulation of protein complex a...	20	0.00029	16.6667
BP	GO:0033617	mitochondrial respiratory chain complex ...	6	0.0003	50
BP	GO:0009561	megagametogenesis	32	0.00032	20.6452
BP	GO:0044211	CTP salvage	7	0.0004	41.1765
BP	GO:0010286	heat acclimation	14	0.00046	25.4545
BP	GO:0006364	rRNA processing	79	0.0005	15.5206
BP	GO:0098813	nuclear chromosome segregation	35	0.0005	12.3239
BP	GO:0016246	RNA interference	13	0.00051	28.8889
BP	GO:0010208	pollen wall assembly	8	0.00051	11.9403
BP	GO:0044206	UMP salvage	7	0.00061	38.8889
BP	GO:0090503	RNA phosphodiester bond hydrolysis, exon...	15	0.00073	22.3881
BP	GO:0023041	neuronal signal transduction	4	0.00083	66.6667
BP	GO:0032259	methylation	257	0.00095	11.8379
BP	GO:0140014	mitotic nuclear division	16	0.001	9.87654
CC	GO:0005737	cytoplasm	1706	8.9e-17	11.1394
CC	GO:0005829	cytosol	483	8.9e-15	13.4428
CC	GO:0005739	mitochondrion	378	1.5e-14	14.2965
CC	GO:0044446	intracellular organelle part	1085	1e-08	11.6918
CC	GO:0005730	nucleolus	91	6.9e-08	17.1698
CC	GO:0005634	nucleus	1162	7.2e-08	11.3355
CC	GO:0016607	nuclear speck	24	1.4e-07	29.2683
CC	GO:0022626	cytosolic ribosome	29	5.7e-07	21.1679
CC	GO:0042788	polysomal ribosome	13	1.1e-06	41.9355
CC	GO:0044445	cytosolic part	75	1.4e-06	18.75
CC	GO:0005681	spliceosomal complex	56	1.4e-06	26.9231
CC	GO:0070013	intracellular organelle lumen	385	1.4e-06	15.4743
CC	GO:0000932	P-body	25	1.7e-06	25.2525
CC	GO:0005844	polysome	29	7.9e-06	34.9398
CC	GO:0071013	catalytic step 2 spliceosome	20	8.2e-06	32.2581
CC	GO:0000123	histone acetyltransferase complex	19	2.6e-05	21.8391
CC	GO:0046540	U4/U6 x U5 tri-snRNP complex	13	4e-05	31.7073
CC	GO:0000502	proteasome complex	53	5e-05	14.7632
CC	GO:0071014	post-mRNA release spliceosomal complex	9	6.6e-05	40.9091
CC	GO:0033290	eukaryotic 48S preinitiation complex	19	8.6e-05	23.4568
CC	GO:0005850	eukaryotic translation initiation factor...	5	0.00011	71.4286
CC	GO:0030687	preribosome, large subunit precursor	15	0.00012	26.3158
CC	GO:1990904	ribonucleoprotein complex	406	0.0002	14.469
CC	GO:0016282	eukaryotic 43S preinitiation complex	18	0.00023	22.5
CC	GO:0005744	TIM23 mitochondrial import inner membran...	8	0.0003	38.0952
CC	GO:0033263	CORVET complex	4	0.00031	80
CC	GO:0034515	proteasome storage granule	4	0.00031	80
CC	GO:0005771	multivesicular body	7	0.00031	35
CC	GO:0015934	large ribosomal subunit	19	0.00043	18.2692
CC	GO:0016592	mediator complex	27	0.00045	17.8808
CC	GO:0070847	core mediator complex	6	0.00053	46.1538
CC	GO:0080008	Cul4-RING E3 ubiquitin ligase complex	17	0.00058	20.7317
CC	GO:0035145	exon-exon junction complex	8	0.00062	34.7826
CC	GO:0000178	exosome (RNase complex)	9	0.00062	24.3243
CC	GO:0031304	intrinsic component of mitochondrial inn...	13	0.00085	30.2326
CC	GO:0030867	rough endoplasmic reticulum membrane	6	0.00086	23.0769
CC	GO:0033061	DNA recombinase mediator complex	4	0.00086	66.6667
CC	GO:0005874	microtubule	47	0.00099	15.6146
Pink Module
category	ID	term	count	adj_pval	percentage annotated
MF	GO:0004584	dolichyl-phosphate-mannose-glycolipid al...	28	1.7e-20	57.1429
MF	GO:0019904	protein domain specific binding	38	5.6e-15	31.1475
MF	GO:0016168	chlorophyll binding	32	1.3e-13	31.068
MF	GO:0004478	methionine adenosyltransferase activity	6	2.4e-06	75
MF	GO:0044769	ATPase activity, coupled to transmembran...	30	3.8e-06	19.2308
MF	GO:0008266	poly(U) RNA binding	8	2.7e-05	40
MF	GO:0016491	oxidoreductase activity	499	0.00016	7.49699
MF	GO:0015078	proton transmembrane transporter activit...	49	0.00023	11.2128
MF	GO:0016857	racemase and epimerase activity, acting ...	17	0.00031	16.6667
MF	GO:0003996	acyl-CoA ligase activity	4	0.00063	57.1429
MF	GO:0004467	long-chain fatty acid-CoA ligase activit...	4	0.00063	57.1429
MF	GO:0102391	decanoate-CoA ligase activity	4	0.00063	57.1429
BP	GO:0009765	photosynthesis, light harvesting	30	1.1e-19	43.4783
BP	GO:0097502	mannosylation	36	3.1e-14	29.0323
BP	GO:0018298	protein-chromophore linkage	34	9.9e-13	27.4194
BP	GO:0006506	GPI anchor biosynthetic process	43	4.3e-11	22.1649
BP	GO:0009416	response to light stimulus	118	2.7e-10	10.5169
BP	GO:0015979	photosynthesis	106	4.7e-09	16.1832
BP	GO:0009853	photorespiration	21	6.1e-08	25.9259
BP	GO:0006556	S-adenosylmethionine biosynthetic proces...	6	2.3e-06	75
BP	GO:0015994	chlorophyll metabolic process	24	9.7e-06	17.1429
BP	GO:0000212	meiotic spindle organization	8	2.5e-05	40
BP	GO:0042138	meiotic DNA double-strand break formatio...	9	6e-05	32.1429
BP	GO:0045454	cell redox homeostasis	60	6.7e-05	11.2782
BP	GO:0072596	establishment of protein localization to...	13	8.1e-05	22.4138
BP	GO:0010193	response to ozone	9	0.00011	30
BP	GO:0016127	sterol catabolic process	4	0.00028	66.6667
BP	GO:0008654	phospholipid biosynthetic process	73	0.00036	18.1141
BP	GO:0022904	respiratory electron transport chain	16	0.0005	14.4144
BP	GO:0006730	one-carbon metabolic process	7	0.0006	18.4211
BP	GO:0046501	protoporphyrinogen IX metabolic process	8	0.00073	17.7778
BP	GO:0015995	chlorophyll biosynthetic process	14	0.00084	13.7255
BP	GO:0010224	response to UV-B	20	0.00096	14.4928
CC	GO:0009535	chloroplast thylakoid membrane	89	2.2e-25	24.1848
CC	GO:0009941	chloroplast envelope	121	4.1e-23	18.5583
CC	GO:0010287	plastoglobule	38	5e-19	37.6238
CC	GO:0005747	mitochondrial respiratory chain complex ...	21	1.4e-13	47.7273
CC	GO:0005829	cytosol	338	1.2e-12	9.40718
CC	GO:0009523	photosystem II	44	6.8e-12	22.335
CC	GO:0009522	photosystem I	39	7.3e-12	29.1045
CC	GO:0005783	endoplasmic reticulum	207	4.4e-11	11.6751
CC	GO:0009570	chloroplast stroma	120	2.6e-09	16.5289
CC	GO:0005794	Golgi apparatus	204	3.2e-08	10.9914
CC	GO:0055035	plastid thylakoid membrane	111	8.9e-07	23.5669
CC	GO:0009528	plastid inner membrane	22	1.9e-06	23.6559
CC	GO:0009579	thylakoid	173	5.1e-06	16.2137
CC	GO:0031977	thylakoid lumen	24	9.5e-06	17.1429
CC	GO:0009538	photosystem I reaction center	6	1.7e-05	60
CC	GO:0009534	chloroplast thylakoid	109	2.5e-05	21.124
CC	GO:0009532	plastid stroma	148	2.5e-05	16.2103
CC	GO:0010319	stromule	12	2.7e-05	27.2727
CC	GO:0031976	plastid thylakoid	136	3.4e-05	21.1838
CC	GO:0010598	NAD(P)H dehydrogenase complex (plastoqui...	7	7.3e-05	41.1765
CC	GO:0009526	plastid envelope	148	0.00019	18.6398
CC	GO:0030076	light-harvesting complex	4	0.00029	66.6667
CC	GO:0016471	vacuolar proton-transporting V-type ATPa...	7	0.00048	31.8182
Olive Module
category	ID	term	count	adj_pval	percentage annotated
MF	GO:0103025	alpha-amylase activity (releasing maltoh...	5	0.00048	31.25
MF	GO:0004134	4-alpha-glucanotransferase activity	5	0.00088	27.7778
BP	GO:0031425	chloroplast RNA processing	14	0.00011	13.3333
BP	GO:0010143	cutin biosynthetic process	9	0.00017	19.5652
BP	GO:0006970	response to osmotic stress	54	0.00029	6.23557
BP	GO:0019722	calcium-mediated signaling	9	0.00059	16.6667
Yellow Module
category	ID	term	count	adj_pval	percentage annotated
MF	GO:0046982	protein heterodimerization activity	165	< 1e-30	31.6699
MF	GO:0003677	DNA binding	560	< 1e-30	9.55958
MF	GO:0004519	endonuclease activity	184	2.1e-26	8.55416
MF	GO:0008568	microtubule-severing ATPase activity	47	9.6e-22	29.1925
MF	GO:0003723	RNA binding	304	4.7e-16	8.22066
MF	GO:0016762	xyloglucan:xyloglucosyl transferase acti...	27	3.7e-11	24.5455
MF	GO:0042393	histone binding	37	9.9e-11	19.4737
MF	GO:0031491	nucleosome binding	18	5.8e-10	32.1429
MF	GO:0003682	chromatin binding	64	1.1e-09	16.4103
MF	GO:0140101	catalytic activity, acting on a tRNA	55	9.7e-09	6.20768
MF	GO:0008168	methyltransferase activity	165	1.3e-08	8.45287
MF	GO:0004386	helicase activity	128	3.3e-07	10.0156
MF	GO:0008094	DNA-dependent ATPase activity	40	3.5e-07	13.7457
MF	GO:0005515	protein binding	614	1.8e-05	7.76429
MF	GO:0003887	DNA-directed DNA polymerase activity	29	7.5e-05	11.9835
MF	GO:0046872	metal ion binding	641	8.7e-05	5.71047
MF	GO:0003688	DNA replication origin binding	6	0.00014	37.5
MF	GO:0003724	RNA helicase activity	12	0.00015	19.0476
MF	GO:0016838	carbon-oxygen lyase activity, acting on ...	7	0.00017	4
MF	GO:0005524	ATP binding	549	0.0002	6.26569
MF	GO:0003917	DNA topoisomerase type I activity	8	0.00021	25.8065
MF	GO:0009982	pseudouridine synthase activity	16	0.00023	15.0943
MF	GO:0005525	GTP binding	75	0.00033	8.26902
MF	GO:0070182	DNA polymerase binding	5	0.00045	38.4615
MF	GO:0008017	microtubule binding	43	0.00063	9.16844
MF	GO:0003697	single-stranded DNA binding	19	0.00077	12.8378
MF	GO:0003690	double-stranded DNA binding	61	0.00083	9.51638
MF	GO:0008495	protoheme IX farnesyltransferase activit...	4	0.00093	44.4444
BP	GO:0006334	nucleosome assembly	99	< 1e-30	48.5294
BP	GO:0009451	RNA modification	171	< 1e-30	17.4847
BP	GO:0090114	COPII-coated vesicle budding	48	< 1e-30	55.1724
BP	GO:0090305	nucleic acid phosphodiester bond hydroly...	251	1.3e-25	8.67911
BP	GO:0006325	chromatin organization	233	9.2e-25	21.337
BP	GO:0006352	DNA-templated transcription, initiation	66	8e-23	16.2562
BP	GO:0051013	microtubule severing	52	1.7e-20	25.2427
BP	GO:0006073	cellular glucan metabolic process	47	1.8e-17	6.48276
BP	GO:0006260	DNA replication	106	8.5e-16	18.3391
BP	GO:0016071	mRNA metabolic process	162	8.4e-14	11.2578
BP	GO:0000959	mitochondrial RNA metabolic process	42	3.6e-11	21.1055
BP	GO:0000724	double-strand break repair via homologou...	31	1.5e-10	25.6198
BP	GO:0031425	chloroplast RNA processing	28	1.2e-09	26.6667
BP	GO:0006364	rRNA processing	78	4.9e-09	15.3242
BP	GO:0009414	response to water deprivation	66	5.2e-09	10.5431
BP	GO:0045910	negative regulation of DNA recombination	17	7.1e-08	25
BP	GO:0006886	intracellular protein transport	129	9.1e-08	8.38752
BP	GO:0009793	embryo development ending in seed dorman...	64	1.3e-07	12.5737
BP	GO:0032508	DNA duplex unwinding	69	1.4e-07	10.7981
BP	GO:0065004	protein-DNA complex assembly	128	2.6e-07	30.6954
BP	GO:0016584	nucleosome positioning	10	2.8e-07	41.6667
BP	GO:0006265	DNA topological change	16	3.2e-07	25
BP	GO:0031936	negative regulation of chromatin silenci...	9	8.3e-07	42.8571
BP	GO:0016192	vesicle-mediated transport	151	1.3e-06	9.36725
BP	GO:0006400	tRNA modification	32	2.1e-06	9.38416
BP	GO:0030261	chromosome condensation	16	2.5e-06	24.6154
BP	GO:0042254	ribosome biogenesis	124	3.6e-06	14.7444
BP	GO:0006323	DNA packaging	119	4.3e-06	40.339
BP	GO:0051301	cell division	102	6.4e-06	9.04255
BP	GO:0016556	mRNA modification	17	1.2e-05	22.3684
BP	GO:0006302	double-strand break repair	51	1.5e-05	25.7576
BP	GO:0051028	mRNA transport	23	1.9e-05	13.5294
BP	GO:0006348	chromatin silencing at telomere	5	2.6e-05	62.5
BP	GO:0032259	methylation	188	2.8e-05	8.6596
BP	GO:0043486	histone exchange	7	3.1e-05	38.8889
BP	GO:0006270	DNA replication initiation	16	4.5e-05	20.2532
BP	GO:0032006	regulation of TOR signaling	7	4.6e-05	43.75
BP	GO:0009294	DNA mediated transformation	9	5.9e-05	27.2727
BP	GO:0022616	DNA strand elongation	13	6e-05	26
BP	GO:0006261	DNA-dependent DNA replication	44	8.9e-05	18.8034
BP	GO:2000045	regulation of G1/S transition of mitotic...	4	0.00013	66.6667
BP	GO:0006606	protein import into nucleus	13	0.00014	18.3099
BP	GO:0010197	polar nucleus fusion	8	0.00018	26.6667
BP	GO:0031935	regulation of chromatin silencing	17	0.00021	39.5349
BP	GO:0051276	chromosome organization	373	0.00022	17.3086
BP	GO:0007064	mitotic sister chromatid cohesion	10	0.00022	21.2766
BP	GO:0006396	RNA processing	303	0.00029	12.2474
BP	GO:0009631	cold acclimation	12	0.0003	17.9104
BP	GO:0006303	double-strand break repair via nonhomolo...	6	0.00031	33.3333
BP	GO:0042274	ribosomal small subunit biogenesis	25	0.00035	18.5185
BP	GO:0036297	interstrand cross-link repair	9	0.00036	21.9512
BP	GO:0000462	maturation of SSU-rRNA from tricistronic...	11	0.00038	18.6441
BP	GO:0006338	chromatin remodeling	29	0.00043	19.2053
BP	GO:0010239	chloroplast mRNA processing	6	0.00044	31.5789
BP	GO:0007093	mitotic cell cycle checkpoint	20	0.00055	26.6667
BP	GO:0071158	positive regulation of cell cycle arrest	4	0.00057	50
BP	GO:2000636	positive regulation of primary miRNA pro...	4	0.00057	50
BP	GO:0033314	mitotic DNA replication checkpoint	6	0.00059	30
BP	GO:0000727	double-strand break repair via break-ind...	8	0.00084	21.6216
BP	GO:0000725	recombinational repair	35	0.00092	26.9231
BP	GO:0000076	DNA replication checkpoint	10	0.00097	34.4828
BP	GO:0043570	maintenance of DNA repeat elements	5	0.00097	33.3333
BP	GO:0048033	heme o metabolic process	4	0.00098	44.4444
BP	GO:0007062	sister chromatid cohesion	22	0.00099	19.8198
CC	GO:0000786	nucleosome	157	< 1e-30	39.4472
CC	GO:0070013	intracellular organelle lumen	382	< 1e-30	15.3537
CC	GO:0005634	nucleus	908	< 1e-30	8.85767
CC	GO:0030127	COPII vesicle coat	50	1.2e-28	37.037
CC	GO:0005730	nucleolus	97	1.1e-24	18.3019
CC	GO:0009579	thylakoid	62	6.2e-24	5.81068
CC	GO:0042579	microbody	61	1.1e-19	13.1466
CC	GO:0009507	chloroplast	213	8.4e-15	6.65833
CC	GO:0005739	mitochondrion	206	1.3e-10	7.79122
CC	GO:0005829	cytosol	282	8.2e-10	7.84859
CC	GO:0044446	intracellular organelle part	758	2.4e-09	8.1681
CC	GO:0005871	kinesin complex	20	9.4e-09	24.6914
CC	GO:0032040	small-subunit processome	22	1.7e-08	22
CC	GO:0005654	nucleoplasm	80	3e-08	11.4286
CC	GO:0000785	chromatin	198	9.3e-08	27.9267
CC	GO:0101031	chaperone complex	11	2.3e-07	35.4839
CC	GO:0043232	intracellular non-membrane-bounded organ...	568	4.8e-07	12.2652
CC	GO:0005657	replication fork	24	1.1e-06	32
CC	GO:0031390	Ctf18 RFC-like complex	7	1.8e-06	53.8462
CC	GO:0031261	DNA replication preinitiation complex	6	1.9e-06	66.6667
CC	GO:0000784	nuclear chromosome, telomeric region	9	1.8e-05	32.1429
CC	GO:0009506	plasmodesma	115	1.8e-05	8.06452
CC	GO:0005694	chromosome	300	2.2e-05	23.2378
CC	GO:0030688	preribosome, small subunit precursor	8	2.6e-05	33.3333
CC	GO:0005874	microtubule	35	3.7e-05	11.6279
CC	GO:0030686	90S preribosome	12	5.3e-05	19.0476
CC	GO:0005774	vacuolar membrane	60	7.2e-05	7.8637
CC	GO:0005789	endoplasmic reticulum membrane	66	7.8e-05	8.28105
CC	GO:0030894	replisome	11	8.3e-05	31.4286
CC	GO:0000796	condensin complex	4	0.00012	66.6667
CC	GO:0000176	nuclear exosome (RNase complex)	5	0.00028	41.6667
CC	GO:1990904	ribonucleoprotein complex	212	0.00042	7.55524
CC	GO:0000781	chromosome, telomeric region	17	0.00047	26.9841
CC	GO:0080008	Cul4-RING E3 ubiquitin ligase complex	13	0.00049	15.8537
CC	GO:0005682	U5 snRNP	6	0.00052	30
CC	GO:0044454	nuclear chromosome part	42	0.00071	16.2162
LightBlue Module
category	ID	term	count	adj_pval	percentage annotated
BP	GO:0009648	photoperiodism	8	0.0005	3.3195
BP	GO:0000290	deadenylation-dependent decapping of nuc...	3	0.00093	17.6471
Brown Module
category	ID	term	count	adj_pval	percentage annotated
MF	GO:0004830	tryptophan-tRNA ligase activity	4	4e-05	19.0476
MF	GO:0046933	proton-transporting ATP synthase activit...	6	0.00028	6.31579
CC	GO:0045261	proton-transporting ATP synthase complex...	6	0.00015	7.22892
Turquoise Module
category	ID	term	count	adj_pval	percentage annotated
MF	GO:0003825	alpha,alpha-trehalose-phosphate synthase...	4	6.5e-06	30.7692
MF	GO:0120091	jasmonic acid hydrolase	3	3.3e-05	42.8571
MF	GO:0004805	trehalose-phosphatase activity	4	0.00019	13.7931
BP	GO:0070413	trehalose metabolism in response to stre...	4	5.7e-06	30.7692
BP	GO:0009409	response to cold	21	4.2e-05	3.56537
BP	GO:0050826	response to freezing	4	9.2e-05	16
BP	GO:0042659	regulation of cell fate specification	3	0.0001	30
BP	GO:0006995	cellular response to nitrogen starvation	4	0.00013	14.8148
BP	GO:0098755	maintenance of seed dormancy by absisic ...	2	0.00091	40
Violet Module
category	ID	term	count	adj_pval	percentage annotated
MF	GO:0003723	RNA binding	60	3e-05	1.6225
MF	GO:0051787	misfolded protein binding	4	0.00064	7.84314
MF	GO:0051082	unfolded protein binding	11	0.00072	2.46637
BP	GO:0051321	meiotic cell cycle	7	6e-05	1.84697
BP	GO:0051225	spindle assembly	5	0.00012	7.8125
BP	GO:0006501	C-terminal protein lipidation	2	0.00056	40
CC	GO:0005730	nucleolus	16	4.9e-06	3.01887
CC	GO:0005634	nucleus	121	0.00023	1.18037
CC	GO:0005874	microtubule	11	0.00034	3.65448
CC	GO:0071818	BAT3 complex	3	0.00041	15.7895
CC	GO:1990904	ribonucleoprotein complex	36	0.00072	1.28296
CC	GO:0000922	spindle pole	3	0.00074	13.0435
CC	GO:0071011	precatalytic spliceosome	2	0.00089	33.3333
Teal Module
category	ID	term	count	adj_pval	percentage annotated
MF	GO:0003735	structural constituent of ribosome	63	< 1e-30	4.19441
MF	GO:0003723	RNA binding	60	1.4e-07	1.6225
MF	GO:0070180	large ribosomal subunit rRNA binding	4	1.1e-06	26.6667
MF	GO:0008566	mitochondrial protein-transporting ATPas...	2	0.00029	40
MF	GO:0019843	rRNA binding	12	0.00045	5.15021
MF	GO:0004551	nucleotide diphosphatase activity	2	0.00061	28.5714
BP	GO:0006412	translation	75	< 1e-30	2.44938
BP	GO:0000027	ribosomal large subunit assembly	6	2.3e-07	12.766
BP	GO:0000387	spliceosomal snRNP assembly	4	9.3e-05	9.30233
BP	GO:0000028	ribosomal small subunit assembly	4	0.0001	9.09091
BP	GO:0019941	modification-dependent protein catabolic...	8	0.0002	0.754006
BP	GO:0032955	regulation of division septum assembly	2	0.00062	28.5714
CC	GO:0044445	cytosolic part	46	< 1e-30	11.5
CC	GO:0044446	intracellular organelle part	117	< 1e-30	1.26078
CC	GO:0005840	ribosome	64	< 1e-30	3.7296
CC	GO:0005730	nucleolus	18	4e-08	3.39623
CC	GO:0042788	polysomal ribosome	4	2.8e-05	12.9032
CC	GO:0005747	mitochondrial respiratory chain complex ...	4	0.00011	9.09091
CC	GO:0005686	U2 snRNP	3	0.00016	15.7895
CC	GO:0005829	cytosol	74	0.00019	2.05956
CC	GO:0005844	polysome	8	0.0002	9.63855
CC	GO:0005687	U4 snRNP	2	0.00031	40
CC	GO:0005681	spliceosomal complex	7	0.00037	3.36538
CC	GO:0016272	prefoldin complex	3	0.00042	11.5385
CC	GO:0005736	RNA polymerase I complex	2	0.00065	28.5714
CC	GO:0005685	U1 snRNP	3	0.00078	9.375
Lavender Module
category	ID	term	count	adj_pval	percentage annotated
MF	GO:0008970	phospholipase A1 activity	3	0.00014	14.2857
MF	GO:0016841	ammonia-lyase activity	4	0.00034	23.5294
MF	GO:0005542	folic acid binding	2	0.00049	28.5714
MF	GO:0052739	phosphatidylserine 1-acylhydrolase activ...	2	0.00083	22.2222
MF	GO:0052740	1-acyl-2-lysophosphatidylserine acylhydr...	2	0.00083	22.2222
BP	GO:0009611	response to wounding	16	1.6e-09	4.7619
BP	GO:1903034	regulation of response to wounding	3	7.2e-06	33.3333
BP	GO:0018212	peptidyl-tyrosine modification	15	1e-05	1.70068
BP	GO:0009861	jasmonic acid and ethylene-dependent sys...	3	2.4e-05	23.0769
BP	GO:0002229	defense response to oomycetes	6	3.3e-05	4.44444
BP	GO:1901001	negative regulation of response to salt ...	3	8e-05	15.7895
BP	GO:0010104	regulation of ethylene-activated signali...	3	0.00071	7.69231
CC	GO:0005886	plasma membrane	41	6.2e-05	0.810117
LightGreen Module
category	ID	term	count	adj_pval	percentage annotated
BP	GO:0015074	DNA integration	6	0.0002	0.281823
Magenta Module
category	ID	term	count	adj_pval	percentage annotated
MF	GO:0022842	narrow pore channel activity	2	6.9e-05	25
MF	GO:0099094	ligand-gated cation channel activity	2	0.00033	11.7647
BP	GO:0009611	response to wounding	7	2.3e-06	2.08333
BP	GO:0010029	regulation of seed germination	4	5.9e-05	3.4188
BP	GO:0009414	response to water deprivation	9	6.7e-05	1.4377
BP	GO:0009737	response to abscisic acid	9	7e-05	0.893744
BP	GO:0030322	stabilization of membrane potential	2	8.8e-05	25
BP	GO:0030007	cellular potassium ion homeostasis	2	0.00014	20
BP	GO:0009644	response to high light intensity	3	0.00021	4.6875
BP	GO:0000304	response to singlet oxygen	2	0.00033	13.3333
BP	GO:0009409	response to cold	6	0.00064	1.01868
BP	GO:0009554	megasporogenesis	2	0.00071	9.09091
CC	GO:0090533	cation-transporting ATPase complex	2	2.6e-05	40
Orange Module
\
Purple Module
category	ID	term	count	adj_pval	percentage annotated
MF	GO:0008017	microtubule binding	5	9.5e-05	1.0661
BP	GO:0051301	cell division	8	0.00048	0.70922
CC	GO:0005874	microtubule	4	0.00018	1.3289
CC	GO:0009574	preprophase band	2	0.0002	9.09091
