# Supplementary material for: Barley Anther and Meiocyte Transcriptome Dynamics in Meiotic Prophase I
Source: Front Plant Sci. 2021 Jan 12;11:619404. doi: 10.3389/fpls.2020.619404 (PMC7835676; doi:10.3389/fpls.2020.619404)
Supplement: Supplementary Table 5 — lncRNA database BLAST hits by classification. [file Table_5.xlsx]

## Sheet: Table S5
Total lncRNA class count			Unique hits to lncRNA database sequences (excluding barley)			Unique hits to barley CANTATA db sequences
Type	n	percent	Type	n	percent	Type	n	percent
intergenic lncRNA	14973	0.64	intergenic lncRNA	1194	0.59	intergenic lncRNA	3978	0.56
TE-lncRNA	4081	0.17	other	362	0.18	TE-lncRNA	2451	0.34
other	2462	0.11	antisense lncRNA	182	0.09	other	317	0.04
antisense lncRNA	786	0.03	TE-lncRNA	137	0.07	antisense lncRNA	171	0.02
sense lncRNA	555	0.02	sense lncRNA	102	0.05	intronic lncRNA	109	0.02
intronic lncRNA	496	0.02	intronic lncRNA	47	0.02	sense lncRNA	84	0.01
TOTAL	23353		TOTAL	2024		TOTAL	7110
