# Supplementary material for: Barley Anther and Meiocyte Transcriptome Dynamics in Meiotic Prophase I
Source: Front Plant Sci. 2021 Jan 12;11:619404. doi: 10.3389/fpls.2020.619404 (PMC7835676; doi:10.3389/fpls.2020.619404)
Supplement: Supplementary Table 6 — Differentially Expressed E3 Ubiquitin ligases. [file Table_6.xlsx]

## Sheet: meiocyte_enriched_ligases_Suppl
BAnTr	Morex.V2	Morex.V1	BaRT	ExpressionFilter	WGCNA	PANNZER	Mercator.Bin	Mercator.Bin.Name	Mercator.annotation	COG	eggNOG	A.Pre.1	A.Pre.2	A.Pre.3	A.LepZyg.1	A.LepZyg.2	A.LepZyg.3	A.PacDip.1	A.PacDip.2	A.PacDip.3	A.MetTet.1	A.MetTet.2	A.MetTet.3	M.LepZyg.1	M.LepZyg.2	M.LepZyg.3	M.PacDip.1	M.PacDip.2	M.PacDip.3	GEMB.A	GEMB.B	GEMB.C	GEMB.D	A.LEP.vs.A.PRE.Pval	A.LEP.vs.A.PRE.log2FC	A.PAC.vs.A.LEP.Pval	A.PAC.vs.A.LEP.log2FC	A.TET.vs.A.PAC.Pval	A.TET.vs.A.PAC.log2FC	M.LEP.vs.A.LEP.Pval	M.LEP.vs.A.LEP.log2FC	M.PAC.vs.A.PAC.Pval	M.PAC.vs.A.PAC.log2FC	M.PAC.vs.M.LEP.Pval	M.PAC.vs.M.LEP.log2FC	GO_PANNZER
BAnTr.GP.1HG000216	HORVU.MOREX.r2.1HG0002020	HORVU1Hr1G002150	BART1_0-u00194	BothDatasets	Green	Methionine S-methyltransferase	4.1.2.2.6.3.2	Amino acid metabolism.biosynthesis.aspartate family.aspartate-derived amino acids.methionine.S-methylmethionine cycle.methionine S-methyltransferase	methionine S-methyltransferase (original description: none)	H	Methionine S-methyltransferase	32.8566	33.0863	31.1973	35.3935	46.9491	27.4349	90.5623	86.8308	95.4824	78.8822	58.7605	59.4026	111.016	81.8503	58.7894	142.458	118.821	95.4952	28.2001	31.0104	28.178	29.4341	0.292419	0.358888	0.00138806	1.62732	0.46789	-0.471938	0.000577045	1.44815	0.269217	0.432094	0.114981	0.61126	GO:0030732,GO:0032259,GO:0005829,GO:0009058,GO:0030170,GO:0001887,GO:0046500,GO:0016567,GO:0090502,GO:0008483,GO:0004842,GO:0004523,GO:0003676
BAnTr.GP.1HG003402	HORVU.MOREX.r2.1HG0019660	HORVU1Hr1G023480	BART1_0-u01764	BothDatasets	Navy	Ubiquitin protein ligase 6 isoform 1	19.2.2.1.5.1.1	Protein homeostasis.ubiquitin-proteasome system.ubiquitin-fold protein conjugation.ubiquitin conjugation (ubiquitylation).ubiquitin-ligase E3 activities.HECT-type E3 ligase activities.monomeric E3 ubiquitin ligase (HECT)	monomeric E3 ubiquitin ligase (HECT) (original description: none)	O	HECT-domain (ubiquitin-transferase)	36.6471	30.3939	30.2544	32.9003	33.592	29.7581	42.9959	39.928	40.5867	36.7799	43.8304	31.7237	65.241	56.8015	52.8485	76.9248	96.738	72.2389	36.9979	34.7733	37.9929	36.1124	0.323122	0.202068	0.00979948	0.64463	0.76799	-0.137046	9.73e-05	1.12634	0.000376049	1.04546	0.0402263	0.56375	GO:0004842,GO:0016567,GO:0016021,GO:0061650,GO:0016874,GO:0016746,GO:0006511,GO:0000160
BAnTr.GP.1HG005208	HORVU.MOREX.r2.1HG0030330	HORVU1Hr1G037550	BART1_0-u02542	BothDatasets	Navy	Zinc finger CCCH domain-containing protein 69-like	19.2.2.1.5.3.2	Protein homeostasis.ubiquitin-proteasome system.ubiquitin-fold protein conjugation.ubiquitin conjugation (ubiquitylation).ubiquitin-ligase E3 activities.RING-domain E3 ligase activities.RING-HC-class E3 ligase	RING-HC-class E3 ligase (original description: none)	O	Prokaryotic RING finger family 4	2.26838	1.62592	2.22019	5.93042	6.15535	4.53747	3.35383	3.7862	3.33105	3.3087	5.31677	4.27177	6.41254	9.18152	9.0808	8.49812	5.84049	6.27949	136.288	106.243	89.3338	102.062	0.000285338	1.65429	0.26087	-0.397203	0.689945	0.303352	0.00565972	0.819445	0.00695238	1.03657	0.545263	-0.180076	GO:0046872,GO:0009789,GO:0005829,GO:0016021,GO:0042284,GO:0061630,GO:0009651,GO:0009737,GO:0030148,GO:0016874,GO:0016765,GO:0006511,GO:0016567,GO:0055114
BAnTr.GP.1HG006574	HORVU.MOREX.r2.1HG0038950	HORVU1Hr1G047390	BART1_0-u03153	BothDatasets	Green	Auxin-responsive protein SAUR32	35.1	not assigned.annotated	Auxin-responsive protein SAUR32 OS=Arabidopsis thaliana (sp|q9zuz3|sau32_arath : 88.2)	S	Auxin responsive protein	7.4352	1.33346	2.52607	9.4205	14.1202	5.34109	29.2919	34.6842	38.1345	32.7329	31.3364	18.8689	44.3415	23.1291	32.7784	48.3647	114.488	63.5318	15.3845	13.3909	20.6286	20.0573	0.0250379	1.86653	0.00591498	2.15484	0.830326	-0.284436	0.00234753	2.08448	0.0590239	1.13414	0.0621889	1.2045	GO:0009733,GO:0004842,GO:0016567
BAnTr.GP.1HG006974	HORVU.MOREX.r2.1HG0041440	HORVU1Hr1G050470	BART1_0-u03363	BothDatasets	Green	RING-type domain-containing protein	19.2.2.1.5.3.3	Protein homeostasis.ubiquitin-proteasome system.ubiquitin-fold protein conjugation.ubiquitin conjugation (ubiquitylation).ubiquitin-ligase E3 activities.RING-domain E3 ligase activities.RING-H2-class E3 ligase	RING-H2-class E3 ligase (original description: none)	#N/A	#N/A	0.756386	0.889933	0.524399	1.00201	1.46407	0.714363	3.33974	4.55155	2.61985	2.19046	3.22858	2.55391	4.82351	4.88756	3.09756	5.17588	8.63119	4.58974	1.74008	3.66811	2.78926	1.92669	0.303428	0.809842	0.0120391	1.90073	0.816962	-0.306713	0.00134285	2.20187	0.0666883	0.903777	0.123006	0.602637	GO:0016021,GO:0061630,GO:0016567,GO:0006511,GO:0008270,GO:0070652,GO:0016874,GO:0031625,GO:0009982,GO:0003676,GO:0006281,GO:0051225,GO:0001522
BAnTr.GP.1HG007396	HORVU.MOREX.r2.1HG0043950	HORVU1Hr1G053270	BART1_0-u03550	AntherDataset	Navy	U-box domain-containing protein 57	18.4.1.39.2	Protein modification.phosphorylation.TKL protein kinase superfamily.RLCK-IX receptor-like protein kinase families.receptor-like protein kinase (RLCK-IXb)	receptor-like protein kinase (RLCK-IXb) (original description: none)	T	U-box domain	0.129438	0.060571	0.080121	0.190125	0.131218	0.184315	0.14837	0.112962	0.154971	0.290073	0.394245	0.188345	0.27676	0.451359	0.543118	0.285554	0.177611	0.156162	0.058477	0.026067	0.040625	0.064266	0.0781347	1.10579	0.919246	0.0792696	0.362138	1.04257	0.00278088	1.58233	0.422676	0.561335	0.0650711	-0.941724	GO:0004842,GO:0016567,GO:0005737,GO:0004672,GO:0006468,GO:0005524,GO:0018212,GO:0008360,GO:0043531,GO:0016881,GO:0051301,GO:0009058
BAnTr.GP.1HG007614	HORVU.MOREX.r2.1HG0045180	HORVU1Hr1G054770	BART1_0-u03646	AntherDataset	Navy	RING-type domain-containing protein	35.2	not assigned.not annotated	no hits & (original description: none)	O	RING-H2 zinc finger domain	12.7654	12.6157	15.3504	4.78163	6.37071	4.83229	6.64564	12.5366	7.65622	6.53859	7.24606	11.6832	13.6068	12.3016	10.9643	10.8651	13.1842	17.4607	0.606842	0.808863	0.564578	0.395648	0.00596455	-1.10915	0.043317	0.887502	0.971361	-0.0361439	0.000939846	1.43367	0.0543785	0.768325	0.527944	0.222157	GO:0016021,GO:0061630,GO:0016567,GO:0006511,GO:0031625,GO:0016874,GO:0016746
BAnTr.GP.1HG007656	HORVU.MOREX.r2.1HG0045220	HORVU1Hr1G054930	BART1_0-u03657	BothDatasets	Green	S-ribonuclease binding protein, SBP1, pollen	35.2	not assigned.not annotated	no hits & (original description: none)	O	Zinc finger, C3HC4 type (RING finger)	10.9923	8.6157	7.17847	12.3571	22.0026	11.5625	35.8352	40.3043	40.3621	36.1733	24.6913	35.52	47.0653	26.2285	27.4288	56.5048	65.8083	47.2142	3.0864	4.1467	3.67054	2.69324	0.0185865	0.982225	0.00205675	1.6617	0.723922	-0.283819	0.00159066	1.38831	0.152861	0.595848	0.0595569	0.869244	GO:0004842,GO:0016567,GO:0005737,GO:0005524,GO:0016021,GO:0006457
BAnTr.GP.1HG010198	HORVU.MOREX.r2.1HG0057460	HORVU1Hr1G069990	BART1_0-u04772	BothDatasets	Navy	RING-type E3 ubiquitin transferase	35.1	not assigned.annotated	U-box domain-containing protein 16 OS=Arabidopsis thaliana (sp|q9lzw3|pub16_arath : 392.0)	H	RING-type E3 ubiquitin transferase	6.50981	5.35068	4.7215	7.49389	4.72691	3.89329	8.61481	6.08231	4.96418	6.72598	7.34538	9.81821	12.9023	19.5194	21.3237	10.7916	10.9532	11.2891	2.0433	2.09798	1.93637	1.63039	0.774562	0.0951465	0.0559351	0.655313	0.691006	0.266305	1.53e-05	2.07118	0.0151422	0.823059	0.0572562	-0.592803	GO:0004842,GO:0016567,GO:0005634,GO:0005737,GO:0016874,GO:0016746,GO:0061659,GO:0005515,GO:0005886,GO:0009814,GO:0010200,GO:0009609,GO:0009610,GO:0036377,GO:0002237,GO:0009877,GO:0007166
BAnTr.GP.1HG012370	HORVU.MOREX.r2.1HG0067880	HORVU1Hr1G082030	BART1_0-u05702	AntherDataset	Navy	Zinc finger, RING-type	35.1	not assigned.annotated	RING-H2 finger protein ATL68 OS=Arabidopsis thaliana (sp|q9m313|atl68_arath : 107.0)	#N/A	#N/A	1.31503	1.55315	1.31768	2.01028	1.52266	1.36772	2.00754	0.999747	1.03195	0.932715	0.777738	1.05376	3.08524	3.45639	3.44824	2.16773	2.84125	2.89415	0	0.076972	0.020408	0.126755	0.143645	0.400129	0.859605	0.0657955	0.426813	-0.57368	8.78e-05	1.33762	0.00449696	0.999546	0.240679	-0.272276	GO:0016021,GO:0016157,GO:0005985,GO:0016567,GO:0008168,GO:0032259,GO:0061630,GO:0006511,GO:0046872,GO:0016887,GO:0005524
BAnTr.GP.1HG012540	HORVU.MOREX.r2.1HG0068710	HORVU1Hr1G082970	BART1_0-u05773	BothDatasets	Navy	RING-type domain-containing protein	35.1	not assigned.annotated	Probable E3 ubiquitin-protein ligase HIP1 OS=Oryza sativa subsp. japonica (sp|q7xtv7|hip1_orysj : 116.0)	O	RING-type zinc-finger	3.10053	3.82337	3.94121	6.53635	9.28293	4.25579	7.47455	6.10003	5.46646	4.92496	4.30833	3.97563	12.4025	14.0672	12.6328	13.4299	12.7079	13.4748	37.9865	33.3023	27.9995	38.0367	0.00486439	1.06145	0.494956	0.242754	0.47027	-0.508215	0.000453392	1.26082	0.00343676	1.11701	0.76367	0.0989473	GO:0061630,GO:0016567,GO:0016021,GO:0016874,GO:0008270
BAnTr.GP.2HG001670	#N/A	#N/A	BART1_0-u07690	BothDatasets	Navy	Armadillo	19.2.2.1.5.1.1	Protein homeostasis.ubiquitin-proteasome system.ubiquitin-fold protein conjugation.ubiquitin conjugation (ubiquitylation).ubiquitin-ligase E3 activities.HECT-type E3 ligase activities.monomeric E3 ubiquitin ligase (HECT)	monomeric E3 ubiquitin ligase (HECT) (original description: none)	O	Domain Homologous to E6-AP Carboxyl Terminus with	45.7467	36.4683	38.5546	37.5475	31.3608	33.0732	44.5046	38.274	33.989	34.6189	34.6307	32.4176	66.1041	56.0439	62.3393	62.0675	74.5934	68.8732	27.3833	28.762	29.3911	32.0389	0.849608	-0.0306621	0.00808333	0.477991	0.522879	-0.183039	1.29e-05	1.12781	0.00012986	0.882024	0.152402	0.232209	GO:0004842,GO:0016567,GO:0005886,GO:0016874,GO:0016021,GO:0016746,GO:0010091,GO:0042023,GO:0006511
BAnTr.GP.2HG002868	HORVU.MOREX.r2.2HG0093300	HORVU2Hr1G019590	BART1_0-u08407	BothDatasets	Green	Cdk-activating kinase assembly factor	35.1	not assigned.annotated	Probable E3 ubiquitin-protein ligase BAH1-like 1 OS=Oryza sativa subsp. indica (sp|b8b5u8|bahl2_orysi : 521.0)	O	Ring finger	0.0471	0.089305	0.064168	1.01385	2.76675	0.509487	6.85459	8.05091	8.30785	6.1716	5.9268	4.655	10.6097	4.72158	3.07408	11.098	14.9311	8.76782	2.95438	2.95932	3.31089	3.96806	0.0264678	4.37862	0.00523469	2.88717	0.765583	-0.428602	0.0059875	2.3565	0.334523	0.637583	0.0747353	1.16825	GO:0080021,GO:0046872,GO:0005634,GO:0010337,GO:0009626,GO:0004842,GO:0005886,GO:0009751,GO:0009697,GO:0009627,GO:0016874,GO:0010167,GO:0016301,GO:0032300,GO:0030983,GO:0016887,GO:0042742,GO:0005524,GO:0016567,GO:0016310,GO:0006298
BAnTr.GP.2HG004916	#N/A	HORVU2Hr1G031910	BART1_0-u09656	BothDatasets	Green	Stress responsive alpha-beta barrel	35.2	not assigned.not annotated	no hits & (original description: none)	S	Stress responsive A/B Barrel Domain	28.1644	36.9552	30.8612	54.1983	68.1273	41.3567	117.076	150.552	130.838	159.163	229.542	127.798	112.02	121.716	100.766	160.784	203.449	111.276	21.7012	19.5908	25.1424	18.0991	0.0144247	0.971403	0.00196656	1.5765	0.610317	0.357417	0.00151068	1.31624	0.496811	0.288256	0.159054	0.54851	GO:0005777,GO:0007165,GO:0004675,GO:0009570,GO:0003723,GO:0010381,GO:0005829,GO:0004842,GO:0009793,GO:0016558,GO:0016021,GO:0005524,GO:0005739,GO:0005886,GO:0006513,GO:0006635,GO:0009853,GO:0006468
BAnTr.GP.2HG011150	HORVU.MOREX.r2.2HG0139500	HORVU2Hr1G075820	BART1_0-u12453	BothDatasets	Green	#N/A	35.2	not assigned.not annotated	no hits & (original description: none)	0	0	10.8532	10.476	7.25464	16.3149	17.5883	8.32663	54.342	91.4449	63.2828	56.9387	67.795	66.9358	58.6668	48.2457	28.9849	71.8772	128.929	59.0508	0.944577	2.76764	2.36903	2.78317	0.226258	0.754133	0.00123139	2.5904	0.969228	-0.0581441	0.0014708	1.95169	0.499873	0.360204	0.0634003	0.998919	GO:0061630,GO:0016567,GO:0005634,GO:0042025,GO:0006397,GO:0043565,GO:0008270,GO:0009055,GO:0003700,GO:0016021,GO:0045893,GO:0022900
BAnTr.GP.2HG012494	#N/A	#N/A	BART1_0-u13123	AntherDataset	Navy	RING-type E3 ubiquitin transferase	35.1	not assigned.annotated	U-box domain-containing protein 7 OS=Arabidopsis thaliana (sp|q9cag5|pub7_arath : 493.0)	H	RING-type E3 ubiquitin transferase	0.371325	0.339641	0.501685	0.186204	0.253312	0.220932	0.368704	0.214206	0.226528	0.37469	0.13283	0.2507	0.507657	0.448187	0.379927	0.648696	0.707901	0.780251	0.39371	0.293939	0.433561	0.287631	0.151041	-0.615374	0.326591	0.536314	0.873462	-0.220498	0.00670826	1.19512	0.00595396	1.42053	0.0449821	0.761729	GO:0004842,GO:0016567,GO:0005634,GO:0005737,GO:0016874,GO:0016746,GO:0016705,GO:0005506,GO:0020037,GO:0016021,GO:0055114
BAnTr.GP.2HG012990	#N/A	HORVU2Hr1G088110	BART1_0-u13385	BothDatasets	Navy	VWFA domain-containing protein	35.1	not assigned.annotated	E3 ubiquitin-protein ligase WAV3 OS=Arabidopsis thaliana (sp|q9lta6|wav3_arath : 194.0)	O	VWA domain containing CoxE-like protein	0.955383	1.04656	1.92746	2.05123	1.85987	0.996642	4.13487	1.81706	1.86011	2.21642	1.76099	2.52913	5.44817	4.17693	2.62999	3.65591	2.65764	5.62084	19.2128	15.1446	18.8617	18.8122	0.475624	0.486477	0.150559	0.985401	0.883857	-0.239134	0.00843957	1.59122	0.340026	0.635111	0.975002	0.0292879	GO:0005680,GO:0004842,GO:0016567,GO:0046872
BAnTr.GP.2HG015270	HORVU.MOREX.r2.2HG0160030	HORVU2Hr1G101370	BART1_0-u14570	BothDatasets	Navy	RING-type domain-containing protein	35.1	not assigned.annotated	E3 ubiquitin-protein ligase MBR2 OS=Arabidopsis thaliana (sp|o49500|mbr2_arath : 127.0)	O	Ring finger domain	0.100165	0.078659	0.104897	1.78727	1.93185	0.97538	1.25867	1.69745	1.82731	1.68233	1.76277	1.14814	1.68418	4.03866	4.25898	1.68666	2.43914	2.37447	5.38014	5.23384	4.17896	5.00962	0.00106338	4.15003	0.602929	0.302635	0.978078	0.032327	0.0065918	1.28589	0.350752	0.538296	0.310036	-0.444961	GO:0061630,GO:0016567,GO:0005634,GO:0008270,GO:0016874,GO:0016021,GO:0043531,GO:0005515
BAnTr.GP.2HG018460	HORVU.MOREX.r2.2HG0174950	HORVU2Hr1G119800	BART1_0-u16171	AntherDataset	Green	#N/A	35.2	not assigned.not annotated	no hits & (original description: none)	0	0	1.83347	1.18144	1.18119	3.51608	3.61864	2.05346	5.25723	5.97348	7.09662	6.84067	8.82767	4.75696	6.54383	5.34884	6.28036	9.30616	12.5362	7.86458	0.091092	0.129046	0.235615	0.09362	0.00655862	1.3453	0.00701082	1.29284	0.833897	0.17925	0.00194742	1.28832	0.0467024	0.760087	0.0550224	0.764597	GO:0070652,GO:0051225,GO:0004842,GO:0046872,GO:0016567,GO:0005840,GO:0016021
BAnTr.GP.3HG004834	HORVU.MOREX.r2.3HG0204470	HORVU3Hr1G029060	BART1_0-u19237	AntherDataset	Navy	CCR4-NOT transcription complex subunit 4	16.8.2.1.2.6	RNA processing.RNA surveillance.mRNA deadenylation-dependent decay.mRNA deadenylation.CCR4-NOT complex.component NOT4	component NOT4 of mRNA deadenylation CCR4-NOT complex (original description: none)	K	RNA binding (RRM RBD RNP motifs) family protein	31.8062	28.2576	29.7699	30.9984	32.7217	26.8651	36.6319	21.5968	23.2549	20.4743	22.6376	19.5466	52.1134	51.6814	44.6303	56.3321	56.8945	46.3578	0.842493	0.473412	0.646798	0.726661	0.312814	0.222235	0.695239	0.100358	0.43891	-0.335439	0.00042332	0.98144	0.00062401	1.06144	0.472927	0.18036	GO:0030014,GO:0004842,GO:0016567,GO:0003723,GO:0016021,GO:0003713,GO:0046872,GO:1903508
BAnTr.GP.3HG005218	HORVU.MOREX.r2.3HG0206740	HORVU3Hr1G052520	BART1_0-u20778	AntherDataset	Olive	RING-type E3 ubiquitin transferase	26.9.1.9	External stimuli response.symbiont.symbiosis signalling pathway.ubiquitin E3 ligase (CERBERUS/LIN)	ubiquitin E3 ligase (CERBERUS/LIN) (original description: none)	S	WD40 repeats	0	0	0.007438	0.411832	0.348984	0.205355	0.315287	0.109066	0.039806	0.012172	0.027785	0.0382	0.957823	1.76139	2.13129	0.386299	0.13862	0.972607	0.015491	0.042046	0.051023	0.019702	0.00478785	6.4149	0.475128	-1.04056	0.577307	-2.17557	0.00271891	2.58892	0.286182	1.61211	0.0293604	-2.01737	GO:0004842,GO:0016567,GO:0070552,GO:0070531,GO:0016874,GO:0016746,GO:0005200,GO:0005874,GO:0003924,GO:0005525,GO:0009116,GO:0007017,GO:0007010,GO:0016021
BAnTr.GP.3HG011290	HORVU.MOREX.r2.3HG0241430	HORVU3Hr1G073520	BART1_0-u22328	AntherDataset	Green	Proton-dependent oligopeptide transporter	24.2.2.9	Solute transport.carrier-mediated transport.MFS superfamily.anion transporter (NRT1/PTR)	anion transporter (NRT1/PTR) (original description: none)	E	POT family	0.355334	0.715887	0.498048	5.41165	7.24826	2.32191	19.4159	22.2669	20.18	70.2177	140.426	43.0856	23.8091	19.6488	14.0661	25.3481	42.5957	23.375	0.018929	0.068563	0.035502	0	0.00929435	3.3907	0.00418565	2.44381	0.0403285	1.89188	0.00189379	2.2984	0.387362	0.581462	0.238219	0.72688	GO:0022857,GO:0006857,GO:0016021,GO:0055085,GO:0005886,GO:0015672,GO:0015706,GO:0016567,GO:0004842,GO:0046983
BAnTr.GP.3HG012486	HORVU.MOREX.r2.3HG0248090	HORVU3Hr1G081300	BART1_0-u22929	BothDatasets	Navy	U-box domain-containing protein 16 (Fragment)	35.1	not assigned.annotated	U-box domain-containing protein 16 OS=Arabidopsis thaliana (sp|q9lzw3|pub16_arath : 122.0)	#N/A	#N/A	12.1959	4.99089	9.72359	8.93433	8.14588	6.41311	9.7303	13.4064	5.47954	13.355	10.1508	6.43397	17.1831	20.4618	39.0432	16.4293	31.0843	58.9199	28.9925	27.097	24.474	21.7445	0.928711	0.0779222	0.599861	0.457886	0.932659	0.195902	0.00673003	1.90794	0.0176852	1.87847	0.466018	0.428416	GO:0004842,GO:0016567,GO:0005634,GO:0016874,GO:0005737,GO:0016746
BAnTr.GP.3HG012830	HORVU.MOREX.r2.3HG0250080	HORVU3Hr1G083500	BART1_0-u23118	BothDatasets	Violet	RING-type E3 ubiquitin transferase	35.1	not assigned.annotated	E3 ubiquitin-protein ligase PUB23 OS=Arabidopsis thaliana (sp|q84tg3|pub23_arath : 261.0)	O	RING-type E3 ubiquitin transferase	3.14953	1.496	3.57417	0.664746	0.273326	0.308754	0.650627	2.08329	1.21645	1.71124	0.906045	1.30174	1.76087	0.996675	2.24856	2.83741	2.99573	2.35832	3.67748	2.65031	2.71825	2.52373	0.00273121	-2.65946	0.0512837	1.8292	0.868007	0.290729	0.00456517	2.4373	0.0309645	1.44191	0.108693	0.833815	GO:0004842,GO:0016567,GO:0005634,GO:0016874,GO:0003677,GO:0016746,GO:0016021,GO:0006355
BAnTr.GP.4HG000414	HORVU.MOREX.r2.4HG0278180	HORVU4Hr1G003180	BART1_0-u26262	BothDatasets	Green	RING-type domain-containing protein	35.1	not assigned.annotated	Probable BOI-related E3 ubiquitin-protein ligase 3 OS=Arabidopsis thaliana (sp|q9ldd1|brg3_arath : 100.0)	O	Ring finger	0.138887	0.358581	0.192807	7.10226	17.9628	3.42525	51.5813	90.7258	56.4828	58.6087	67.6118	63.704	89.0269	36.9699	33.1718	86.156	96.3726	77.2467	6.82723	6.30387	4.47565	4.00318	0.0118697	5.39957	0.00143202	3.25318	0.998874	0.00219911	0.000716865	2.82801	0.460563	0.504023	0.142718	0.929191	GO:0004842,GO:0016567,GO:0016874,GO:0043067
BAnTr.GP.4HG005954	HORVU.MOREX.r2.4HG0308090	HORVU4Hr1G039300	BART1_0-u28633	BothDatasets	Navy	#N/A	35.1	not assigned.annotated	Adagio-like protein 3 OS=Oryza sativa subsp. japonica (sp|q2r2w1|ado3_orysj : 147.0)	#N/A	#N/A	1.72368	0.770506	1.39083	2.67475	2.37638	1.41375	4.09071	2.15304	2.01759	1.64855	2.84445	1.56684	5.34091	6.5494	6.38551	6.12824	7.90922	6.94213	4.47507	5.75091	5.39508	4.99965	0.0532363	0.927052	0.124402	0.704836	0.658393	-0.443797	0.000146918	1.82083	0.00260627	1.39315	0.356514	0.277164	GO:0009911,GO:0019005,GO:0009881,GO:0009637,GO:0007623,GO:0004673,GO:0005829,GO:0005634,GO:0140299,GO:0006355,GO:0018298,GO:0016567,GO:0006468,GO:0018202,GO:0000160
BAnTr.GP.4HG006976	HORVU.MOREX.r2.4HG0314120	HORVU4Hr1G048970	BART1_0-u29147	BothDatasets	Green	Stress-response A/B barrel domain-containing protein	35.2	not assigned.not annotated	no hits & (original description: none)	S	Stress responsive A/B Barrel Domain	14.994	15.9938	16.5645	31.7525	61.8677	22.7635	121.449	173.395	181.987	170.897	148.777	146.066	164.629	81.0204	101.968	199.447	207.695	206.56	30.9459	28.9523	29.3648	34.3381	0.0147299	1.43182	0.00104891	2.35189	0.993299	0.00746956	0.000813389	1.85072	0.344463	0.458628	0.0615269	0.959795	GO:0035556,GO:0005777,GO:0004842,GO:0005829,GO:0003723,GO:0010381,GO:0009793,GO:0016558,GO:0006513,GO:0006635,GO:0009853
BAnTr.GP.4HG008316	HORVU.MOREX.r2.4HG0321090	HORVU4Hr1G057520	BART1_0-u29721	AntherDataset	Green	Serine/threonine-protein kinase	18.4.1.37.1	Protein modification.phosphorylation.TKL protein kinase superfamily.RLCK-VII receptor-like protein kinase families.receptor-like protein kinase (RLCK-VIIa)	receptor-like protein kinase (RLCK-VIIa) (original description: none)	T	Protein kinase domain	2.61165	2.13095	1.72881	10.688	16.3819	5.9791	35.4535	38.8053	43.8122	32.6688	42.8503	20.7852	37.8479	24.6794	26.1767	51.3416	110.641	63.2625	0.496136	0.148459	0.349081	0.672858	0.00201694	2.51316	0.00215699	2.19852	0.766336	-0.318471	0.00236347	1.75306	0.0783173	0.924879	0.0344502	1.37034	GO:0004672,GO:0006468,GO:0005886,GO:0005634,GO:0005524,GO:0016021,GO:0007178,GO:0004888,GO:0009816,GO:0002221,GO:0003677,GO:0030246,GO:0004842,GO:1900459,GO:0018212,GO:0006355,GO:0016567
BAnTr.GP.4HG008684	#N/A	HORVU4Hr1G059610	BART1_0-u29879	BothDatasets	Yellow	RING-type E3 ubiquitin transferase	19.2.2.1.5.2.1	Protein homeostasis.ubiquitin-proteasome system.ubiquitin-fold protein conjugation.ubiquitin conjugation (ubiquitylation).ubiquitin-ligase E3 activities.U-Box E3 ligase activities.E3 ubiquitin ligase (PUB)	E3 ubiquitin ligase (PUB) (original description: none)	S	RING-type E3 ubiquitin transferase	16.2442	11.0932	13.8842	9.68698	7.77116	5.86713	12.2475	7.6678	6.29149	7.11146	7.62832	6.35942	13.0025	13.1117	15.1305	10.2997	13.2296	14.8483	14.9817	14.0793	15.5781	14.7178	0.0252541	-0.636639	0.141701	0.461227	0.686052	-0.261194	0.000750727	1.13255	0.0506866	0.630385	0.919784	-0.040938	GO:0004842,GO:0016567,GO:0005634,GO:0070696,GO:0005737,GO:0007166,GO:0016874,GO:0016746,GO:2000028,GO:0042742,GO:0043066,GO:0050777
BAnTr.GP.4HG008886	HORVU.MOREX.r2.4HG0324070	#N/A	#N/A	BothDatasets	Green	Coronatine-insensitive protein 1	35.1	not assigned.annotated	Coronatine-insensitive protein homolog 2 OS=Oryza sativa subsp. indica (sp|a2xev1|coi2_orysi : 343.0)	#N/A	#N/A	9.75054	7.6952	8.92646	26.302	37.7289	18.5833	75.3045	65.3066	104.1	63.6954	78.4082	41.0595	71.7524	41.3854	49.5036	105.359	173.688	96.8819	7.19728	7.1243	7.03375	6.33392	0.0029966	1.82374	0.00258306	1.86286	0.641961	-0.415341	0.00887496	1.24655	0.1727	0.658635	0.0328098	1.27495	GO:2000022,GO:0019005,GO:0004842,GO:0002213,GO:0005515,GO:0031146,GO:0016567
BAnTr.GP.4HG008890	#N/A	HORVU4Hr1G060950	BART1_0-u29975	BothDatasets	Green	Coronatine-insensitive protein 1	11.7.2.1.1	Phytohormone action.jasmonic acid.perception and signal transduction.receptor complex.component COI	component COI of jasmonic acid receptor complex (original description: none)	S	Coronatine-insensitive protein	18.984	12.8168	17.7441	28.9426	48.3976	19.8426	92.3706	99.2389	91.541	74.3746	113.549	59.8473	115.255	85.767	72.3599	150.088	293.466	177.344	28.3781	27.1267	28.0739	29.4801	0.0230305	1.11249	0.00253722	1.91369	0.828513	-0.229419	0.000923395	1.82303	0.0270772	1.13749	0.0415323	1.22814	GO:2000022,GO:0019005,GO:0004842,GO:0002213,GO:0031146,GO:0005515,GO:0016021,GO:0016567
BAnTr.GP.4HG009134	HORVU.MOREX.r2.4HG0325390	HORVU0Hr1G008700	BART1_0-u58140	BothDatasets	Navy	Chorismate synthase chloroplastic	35.1	not assigned.annotated	Probable E3 ubiquitin-protein ligase LOG2 OS=Arabidopsis thaliana (sp|q9s752|lofg2_arath : 358.0)	O	Prokaryotic RING finger family 4	23.0977	16.0735	17.4205	15.058	11.5886	9.63613	19.6164	13.4942	9.69895	13.537	16.8292	10.171	21.4397	21.8253	23.6851	14.1201	19.6501	21.2446	66.2991	62.6777	63.0961	69.3647	0.144243	-0.446638	0.138619	0.511352	0.970882	-0.0331738	0.00120166	1.1883	0.216456	0.449815	0.519356	-0.227136	GO:0061630,GO:0016567,GO:0005634,GO:0005886,GO:0016874,GO:1901527,GO:0004107,GO:0080144,GO:0043565,GO:0016021,GO:0008270,GO:0005515,GO:0016746,GO:0009423,GO:0009073,GO:0006355
BAnTr.GP.4HG009144	HORVU.MOREX.r2.4HG0325440	HORVU0Hr1G008580	BART1_0-u58136	BothDatasets	Green	NB-ARC domain containing protein, expressed	35.1	not assigned.annotated	Disease resistance protein RPS2 OS=Arabidopsis thaliana (sp|q42484|rps2_arath : 275.0)	T	NB-ARC domain	3.742	5.29396	5.82841	12.9752	18.9998	6.28653	55.2626	41.2459	38.3309	32.7895	23.2454	29.6913	61.0742	43.1716	27.1701	58.0909	70.2462	50.4511	18.7144	14.3262	14.5057	16.3083	0.0111069	1.45587	0.00175038	2.21826	0.484209	-0.643833	0.000517751	2.10384	0.401545	0.47288	0.261887	0.587302	GO:0043531,GO:0006468,GO:0016021,GO:0005634,GO:0005886,GO:0005737,GO:0004672,GO:0009816,GO:0031146,GO:0005524,GO:0009626,GO:0097602,GO:0061630,GO:0016567,GO:0042802,GO:0038023,GO:0018212
BAnTr.GP.4HG009748	HORVU.MOREX.r2.4HG0328560	HORVU4Hr1G066180	BART1_0-u30317	BothDatasets	Green	RBR-type E3 ubiquitin transferase	19.2.2.1.5.4.1	Protein homeostasis.ubiquitin-proteasome system.ubiquitin-fold protein conjugation.ubiquitin conjugation (ubiquitylation).ubiquitin-ligase E3 activities.RBR-type E3 ligase activities.E3 ubiquitin ligase (RBR-Ariadne)	RBR-Ariadne-class E3 ubiquitin ligase (original description: none)	O	In Between Ring fingers	12.7505	11.858	11.2317	13.8273	14.5485	11.8125	22.6365	18.8902	18.7295	18.937	22.5789	15.836	24.3814	21.5196	20.9689	28.0053	34.658	25.6455	11.6357	10.9291	12.274	12.4306	0.0784489	0.380463	0.00298632	0.867822	0.913532	-0.0637941	0.000270259	1.00121	0.0140882	0.604215	0.0645833	0.470831	GO:0004842,GO:0016567,GO:0000151,GO:0046872,GO:0005737,GO:0031624,GO:0016021,GO:0061659,GO:0016874,GO:0032436,GO:0016746,GO:0006511
BAnTr.GP.4HG010358	HORVU.MOREX.r2.4HG0331240	HORVU4Hr1G069450	BART1_0-u30534	BothDatasets	Green	Zinc finger, RING-type	35.1	not assigned.annotated	Probable E3 ubiquitin-protein ligase RHY1A OS=Arabidopsis thaliana (sp|q852u6|rhy1a_arath : 82.4)	O	RING-like zinc finger	4.76555	2.84071	3.61503	4.5884	5.75184	4.3351	9.36304	11.7488	9.66674	10.0612	10.7775	9.15943	13.3214	8.44699	9.3149	12.4362	18.1494	15.2469	36.6483	33.5067	34.2545	42.6049	0.070413	0.651959	0.00332612	1.30019	0.988476	0.00934597	0.000655301	1.30189	0.0475652	0.648195	0.0560659	0.64649	GO:0061630,GO:0016567,GO:0005852,GO:0006511,GO:0016021,GO:0016874,GO:0004722,GO:0046872,GO:0035091,GO:0016779,GO:0006470,GO:0009058
BAnTr.GP.4HG013390	HORVU.MOREX.r2.4HG0348810	HORVU4Hr1G090550	BART1_0-u32121	BothDatasets	Green	RING-type domain-containing protein	35.2	not assigned.not annotated	no hits & (original description: none)	O	Ring finger domain	3.99145	4.25451	4.26728	4.13167	4.36531	2.88084	8.33267	5.82986	5.57326	5.31244	3.54325	5.07287	9.51776	6.77531	6.71323	8.13133	11.608	9.64227	11.8493	10.1065	10.308	8.22565	0.866505	0.0624934	0.00755458	1.08955	0.415416	-0.524528	0.00059956	1.27329	0.0567186	0.619056	0.131446	0.435313	GO:0036297,GO:0004842,GO:0005634,GO:0016567,GO:0046872,GO:0016874,GO:0016021,GO:0003676
BAnTr.GP.5HG012508	HORVU.MOREX.r2.5HG0415570	HORVU5Hr1G084140	BART1_0-u38131	BothDatasets	Navy	S-phase kinase-associated protein 1	19.2.2.8.1.1	Protein homeostasis.ubiquitin-proteasome system.ubiquitin-fold protein conjugation.Cullin-based ubiquitylation complexes.SKP1-CUL1-FBX (SCF) E3 ligase complexes.target protein binding component SKP1/ASK1	target protein binding component SKP1/ASK1 of SKP1-CUL1-FBX (SCF) E3 ligase complexes (original description: none)	O	Belongs to the SKP1 family	558.949	436.684	438.553	1226.46	1519.9	885.048	1455.03	1275.56	1461.14	1096.74	1304.05	822.716	2649.54	2460	2298.43	2791.95	2658.61	2324.34	3.07112	3.62917	2.96929	3.62842	0.000125701	1.52963	0.0854172	0.522331	0.470789	-0.390873	0.000272685	1.3291	0.00551089	0.952062	0.670742	0.145293	GO:0006511,GO:0097602,GO:0005634,GO:0061630,GO:0009524,GO:0016301,GO:0005829,GO:0005819,GO:0016874,GO:0009536,GO:0005886,GO:0005739,GO:0010498,GO:0016021,GO:0016567,GO:0016310,GO:0009873,GO:0009793,GO:0046686,GO:0009734,GO:0045910,GO:0000226,GO:0016032,GO:0007059
BAnTr.GP.5HG014266	HORVU.MOREX.r2.5HG0422860	HORVU5Hr1G093720	BART1_0-u38908	BothDatasets	Green	Polycomb group RING finger protein 3	12.3.5.1.1.1	Chromatin organisation.histone modifications.histone ubiquitination.PRC1 histone mono-ubiquitination complex.modification writer protein components.modification writer component BMI1	modification writer component BMI1 of modification writer protein components (original description: none)	O	Zinc finger, C3HC4 type (RING finger)	4.71185	4.4906	4.47765	5.68692	5.49642	4.38828	8.11237	8.56009	7.16931	8.34326	11.2145	8.73697	9.24701	9.75884	8.96384	8.95034	10.4907	9.83424	8.26619	7.79873	8.3367	7.50112	0.0610672	0.392852	0.00209635	0.893555	0.49896	0.263345	6.94e-05	1.11777	0.0900313	0.366466	0.484923	0.142247	GO:0016874,GO:0051865,GO:0016272,GO:0009414,GO:0004842,GO:0005634,GO:0051082,GO:0046872,GO:0006457,GO:0003676
BAnTr.GP.5HG018484	HORVU.MOREX.r2.5HG0440060	HORVU5Hr1G116590	BART1_0-u40811	AntherDataset	Green	Calreticulin/calnexin	19.1.1.1.1.2	Protein homeostasis.protein quality control.ER Quality Control (ERQC) machinery.calnexin/calreticulin chaperone system.CNX-CRT cycle.lectin chaperone (CRT)	lectin chaperone (CRT) (original description: none)	O	Calreticulin family	0.468421	0.929238	0.423755	28.1733	49.5821	11.4894	283.692	199.333	204.652	353.322	586.493	250.951	142.317	89.2955	64.8935	204.074	245.381	155.531	0.345947	0.199715	0.265561	0.29327	0.000243654	5.72121	0.00086746	3.44495	0.526513	0.732743	0.00238872	2.15688	0.879297	-0.129306	0.102324	1.15877	GO:0051082,GO:0005783,GO:0006457,GO:0005509,GO:0030968,GO:0030246,GO:0045735,GO:0004842,GO:0042175,GO:0070013,GO:0044446,GO:0031090,GO:0042735,GO:0055074,GO:0009506,GO:0044425,GO:0051235,GO:0072503,GO:0006875,GO:0016567,GO:0007275
BAnTr.GP.5HG019780	HORVU.MOREX.r2.5HG0446040	HORVU5Hr1G123700	BART1_0-u41399	BothDatasets	Yellow	Zinc finger, RING-type	17.3.3.2.1	Protein biosynthesis.mRNA quality control.NGD No-Go Decay.Ribosome-associated Quality Control (RQC) complex.E3 ubiquitin ligase component LTN1	E3 ubiquitin ligase component LTN1 of Ribosome-associated Quality Control (RQC) complex (original description: none)	O	E3 ubiquitin-protein ligase	26.2931	19.4694	21.7032	14.7563	11.073	12.94	16.5196	11.248	11.704	10.3504	11.6793	10.5478	19.1186	20.8775	27.241	21.1489	23.6222	19.925	21.4951	21.3253	20.6875	20.2877	0.00371596	-0.589943	0.117529	0.309804	0.484209	-0.252499	6.32e-05	1.06236	0.00120387	0.787017	0.894089	0.0344585	GO:1990116,GO:1990112,GO:0061630,GO:0005829,GO:0008270,GO:0016567,GO:0005634,GO:0016874,GO:0043023,GO:0072344,GO:0035556
BAnTr.GP.6HG000350	HORVU.MOREX.r2.6HG0450410	HORVU6Hr1G003590	BART1_0-u41891	AntherDataset	Navy	U-box domain-containing protein 52	18.4.1.39.2	Protein modification.phosphorylation.TKL protein kinase superfamily.RLCK-IX receptor-like protein kinase families.receptor-like protein kinase (RLCK-IXb)	receptor-like protein kinase (RLCK-IXb) (original description: none)	T	Protein tyrosine kinase	3.25507	3.06032	2.81725	14.7205	16.1935	7.0185	31.2387	15.8275	15.9496	12.64	21.4224	10.1433	43.6134	40.5971	41.5481	40.2297	59.382	47.3535	0.348538	0.297174	0.374291	0.485911	0.000707082	2.17886	0.0318588	1.04655	0.578899	-0.492257	0.000228276	2.09112	0.00896078	1.32915	0.556643	0.284576	GO:0004842,GO:0016567,GO:0016021,GO:0004672,GO:0006468,GO:0005524,GO:0055085,GO:0022857
BAnTr.GP.6HG002574	HORVU.MOREX.r2.6HG0459010	#N/A	#N/A	BothDatasets	Navy	RING-type domain-containing protein	35.1	not assigned.annotated	Probable BOI-related E3 ubiquitin-protein ligase 3 OS=Arabidopsis thaliana (sp|q9ldd1|brg3_arath : 87.0)	#N/A	#N/A	21.6428	20.016	19.0246	26.3661	30.2899	20.6961	30.7062	34.6457	28.1773	25.0418	25.7927	22.7864	46.8875	54.4423	37.5569	50.4038	44.9466	47.0231	7.37501	9.23785	7.59695	7.43653	0.0439704	0.571922	0.0760217	0.533942	0.612548	-0.305584	0.000477767	1.0822	0.0204663	0.684341	0.600411	0.136087	GO:0004842,GO:0016567,GO:0005576,GO:0005634,GO:0004650,GO:0042823,GO:0004359,GO:0071555,GO:0016874,GO:0016021,GO:0061659,GO:0046872,GO:0005975,GO:0043067,GO:0015031
BAnTr.GP.6HG005310	HORVU.MOREX.r2.6HG0475380	HORVU6Hr1G033610	BART1_0-u44050	BothDatasets	Navy	Putative STRUBBELIG family receptor protein kinase	18.4.1.5	Protein modification.phosphorylation.TKL protein kinase superfamily.protein kinase (LRR-V)	protein kinase (LRR-V) (original description: none)	T	Leucine rich repeat	4.55624	4.70198	4.00849	29.8631	37.9511	19.8221	49.0391	25.3769	24.33	22.3987	17.8452	14.5252	68.6257	66.5208	53.1463	64.1837	63.4398	71.9695	1.87704	1.99752	1.90897	1.90289	2.09e-05	2.89676	0.253832	0.431815	0.224636	-0.783824	0.000812662	1.4099	0.00675418	1.14663	0.689965	0.168541	GO:0004672,GO:0006468,GO:0016021,GO:0005886,GO:0005524,GO:0005775,GO:0005777,GO:0042802,GO:0018212,GO:0007178,GO:0048544,GO:0004888,GO:0030246,GO:0004842,GO:1901528,GO:0008289,GO:0071485,GO:0032440,GO:0043531,GO:0090333,GO:0004252,GO:0071244,GO:0009789,GO:0003677,GO:0009737,GO:1902290,GO:0016567,GO:1900150,GO:0006952,GO:0002237,GO:0009877,GO:0006486,GO:0006955,GO:0006508,GO:0055114
BAnTr.GP.6HG005482	HORVU.MOREX.r2.6HG0476550	#N/A	#N/A	AntherDataset	Olive	RING-type domain-containing protein (Fragment)	35.1	not assigned.annotated	E3 ubiquitin-protein ligase RDUF1 OS=Arabidopsis thaliana (sp|q9snb6|rduf1_arath : 88.6)	#N/A	#N/A	0.072359	0.05892	0.016862	1.44248	1.64546	0.762757	1.26842	0.743572	0.625426	0.542129	0.784424	1.04321	2.12309	2.61417	2.60738	2.15849	1.29539	1.57794	0	0.047314	0.049713	0	0.000183349	4.96598	0.759403	-0.192411	0.875406	-0.252059	0.0041082	1.24051	0.104349	0.939312	0.201695	-0.493613	GO:0061630,GO:0016567,GO:0031011,GO:0006338,GO:0016874,GO:0008270,GO:0003746,GO:1990381,GO:0051082,GO:0006511,GO:0004402,GO:0036513,GO:0016586,GO:0032784,GO:0006357,GO:0006414,GO:1903513,GO:0032527,GO:0030968,GO:0016021,GO:0036503,GO:0016573
BAnTr.GP.6HG006314	HORVU.MOREX.r2.6HG0482070	HORVU6Hr1G041430	BART1_0-u44496	BothDatasets	Green	U-box domain-containing protein 4	35.1	not assigned.annotated	U-box domain-containing protein 4 OS=Oryza sativa subsp. japonica (sp|q6euk7|pub04_orysj : 999.0)	S	RING-type E3 ubiquitin transferase	3.59552	3.3281	2.66861	5.81858	5.48203	3.15131	6.92387	10.8114	7.3312	19.2777	37.6953	22.8891	8.72581	7.70752	10.8758	9.68771	14.3055	10.0453	10.3415	11.8787	10.708	11.751	0.0857542	0.77132	0.0234437	1.07073	0.00809304	1.68697	0.00477371	1.23081	0.219538	0.544671	0.339385	0.384584	GO:0004842,GO:0016567,GO:0005634,GO:0005737,GO:0016874,GO:0016746,GO:0009814,GO:0016021,GO:0007166
BAnTr.GP.6HG009502	HORVU.MOREX.r2.6HG0500380	HORVU0Hr1G016510	BART1_0-u45949	AntherDataset	Navy	RING-type domain-containing protein	19.2.2.1.5.3.3	Protein homeostasis.ubiquitin-proteasome system.ubiquitin-fold protein conjugation.ubiquitin conjugation (ubiquitylation).ubiquitin-ligase E3 activities.RING-domain E3 ligase activities.RING-H2-class E3 ligase	RING-H2-class E3 ligase (original description: none)	O	RING-H2 zinc finger domain	0.644586	0.728241	0.624337	3.60146	6.65397	3.12545	5.50421	2.98264	2.45516	1.95525	2.49555	1.50263	10.9797	10.1977	8.13808	10.7764	10.1487	9.4074	0.66518	1.0203	0.485504	0.61514	0.000656948	2.9463	0.958928	-0.0307762	0.456806	-0.811833	0.00134823	1.38864	0.00291153	1.56133	0.71689	0.141914	GO:0016021,GO:0061630,GO:0006511,GO:0016567,GO:0008270,GO:0009507,GO:0102193,GO:0016746,GO:0004553,GO:0016874,GO:0016301,GO:0005975,GO:0016310
BAnTr.GP.6HG009518	#N/A	HORVU6Hr1G065480	BART1_0-u45958	BothDatasets	Green	U-box domain-containing protein 26	35.1	not assigned.annotated	U-box domain-containing protein 25 OS=Arabidopsis thaliana (sp|q9lt79|pub25_arath : 247.0)	H	RING-type E3 ubiquitin transferase	9.37401	7.97256	7.75441	4.48689	3.70282	3.24871	7.82154	13.6158	9.08217	11.6083	19.48	15.2313	6.62774	6.3356	6.31799	7.1908	10.3495	5.61766	0.792202	1.33145	1.22224	0.989796	0.0147649	-0.937189	0.00199619	1.63945	0.26606	0.665346	0.00745728	1.04557	0.473507	-0.288152	0.398041	0.305724	GO:0004842,GO:0016567,GO:0016021,GO:0016874,GO:0061659,GO:0005515,GO:0016746,GO:0009814,GO:0010200
BAnTr.GP.6HG009520	HORVU.MOREX.r2.6HG0500450	HORVU6Hr1G065530	BART1_0-u45962	BothDatasets	Green	DWNN domain a CCHC-type zinc finger	16.2.1.2.8	RNA processing.RNA 3-end processing.mRNA polyadenylation.Cleavage and Polyadenylation Specificity Factor (CPSF) complex.component MPE1	component MPE1 of Cleavage and Polyadenylation Specificity Factor (CPSF) complex (original description: none)	O	DWNN	15.1176	12.2104	11.6877	9.81735	8.27103	7.58641	14.8929	13.0549	10.9898	11.6981	12.955	11.8389	14.962	13.7759	15.8128	15.1514	23.0052	16.1368	14.4009	15.1805	15.7749	15.5018	0.0391799	-0.395391	0.00163435	0.891145	0.877858	-0.0738091	7.81e-05	1.07771	0.0163847	0.526544	0.109189	0.339977	GO:0061630,GO:0016567,GO:0016021,GO:0006397,GO:0008270,GO:0003676,GO:0016874
BAnTr.GP.6HG009710	HORVU.MOREX.r2.6HG0501660	HORVU6Hr1G066640	BART1_0-u46028	BothDatasets	Green	Baculoviral IAP repeat-containing 2	35.2	not assigned.not annotated	no hits & (original description: none)	O	BOI-related E3 ubiquitin-protein ligase	6.74877	12.9988	8.50531	33.7003	49.2782	21.0641	56.0775	74.5792	51.5685	56.4891	74.1399	59.0767	89.5188	83.7507	78.7273	110.009	97.4871	82.1436	18.7096	19.3875	18.5576	17.4652	0.000361142	2.07956	0.0118298	1.13661	0.935884	0.0870702	0.000532913	1.61446	0.073247	0.748714	0.518815	0.270863	GO:0004842,GO:0016567,GO:0005737,GO:0016021,GO:0016874,GO:0005524,GO:0006457,GO:0007186,GO:0016310,GO:0004930,GO:0016301,GO:0003723
BAnTr.GP.6HG011068	#N/A	HORVU0Hr1G017090	BART1_0-u58778	AntherDataset	Navy	Transcription termination factor MTERF2, chloroplastic	15.6.2.2	RNA biosynthesis.organelle machinery.transcriptional regulation.transcription factor (mTERF)	transcription factor (mTERF) (original description: none)	K	mTERF	4.22028	5.21683	5.00792	3.0817	2.49602	1.89665	6.4098	5.30891	4.16678	2.50901	2.82764	3.18986	5.50992	9.0446	5.81834	6.50221	8.36621	5.27246	0.378548	0.606524	0.641999	0.559888	0.0227111	-0.781516	0.00268796	1.40652	0.159065	-0.89375	0.000106259	1.71066	0.246984	0.395204	0.786373	0.0910653	GO:0003690,GO:0006355,GO:0009507,GO:0016758,GO:0004842,GO:0004672,GO:0016021,GO:0005524,GO:0032502,GO:0006506,GO:0016567,GO:0006468
BAnTr.GP.6HG012906	#N/A	HORVU6Hr1G086180	BART1_0-u47446	AntherDataset	Navy	E3 ubiquitin-protein ligase	35.2	not assigned.not annotated	no hits & (original description: none)	O	RING-like zinc finger	0.011414	0	0	17.8316	26.009	10.1948	18.4442	10.7967	8.59664	23.7742	32.5512	26.7256	31.0484	42.5463	33.0614	30.7471	14.7737	22.6134	0.289575	0.193533	0.459423	0.253918	0.000281219	11.4117	0.746928	-0.185533	0.173933	1.17957	0.0070157	1.3261	0.107288	0.893315	0.218321	-0.618318	GO:0061630,GO:0006511,GO:0016567,GO:0016874
BAnTr.GP.7HG000064	HORVU.MOREX.r2.7HG0527130	HORVU7Hr1G000850	BART1_0-u48265	BothDatasets	Navy	Zinc finger, RING-type	35.1	not assigned.annotated	E3 ubiquitin-protein ligase RING1 OS=Gossypium hirsutum (sp|p0ch30|ring1_goshi : 157.0)	O	zinc-ribbon	16.9457	16.7981	14.5384	18.3254	13.0463	10.4885	22.7253	16.9867	14.5226	12.2831	16.1401	11.6637	26.7495	35.7616	31.6398	23.9828	36.7168	28.8035	5.56674	6.3244	6.4429	6.06655	0.866665	-0.0502672	0.0217679	0.713368	0.452465	-0.417142	6.56e-05	1.49187	0.0116501	0.77268	0.994902	-0.00582664	GO:0061630,GO:0016567,GO:0005737,GO:0005634,GO:0008270,GO:0016021,GO:0016874,GO:0090378,GO:0016746,GO:0051788,GO:0006511
BAnTr.GP.7HG002180	#N/A	HORVU7Hr1G012820	BART1_0-u49313	BothDatasets	Navy	#N/A	35.2	not assigned.not annotated	no hits & (original description: none)	0	0	334.42	438.036	416.062	471.117	618.975	634.259	727.17	335.904	468.269	494.984	346.113	440.779	1137.27	889.617	1128.34	1131.63	748.075	963.372	348.44	391.18	416.744	397.81	0.0264678	0.749649	0.890595	0.0562592	0.791113	-0.198282	0.00221046	1.14137	0.0106809	0.999832	0.846963	-0.0852837	GO:0046982,GO:0000786,GO:1904810,GO:1904811,GO:0003677,GO:0090326,GO:0004181,GO:0005634,GO:0019905,GO:0017137,GO:0004842,GO:0000138,GO:0005797,GO:0016567,GO:0043204,GO:0000938,GO:0006352,GO:0008270,GO:0048471,GO:0006325,GO:0006508,GO:0070013,GO:0005576
BAnTr.GP.7HG005428	HORVU.MOREX.r2.7HG0547990	HORVU7Hr1G031720	BART1_0-u50762	BothDatasets	Navy	#N/A	35.2	not assigned.not annotated	no hits & (original description: none)	#N/A	#N/A	3.7768	2.65395	2.38031	5.55829	5.45883	3.61438	6.7744	5.83042	4.33648	4.0548	3.62106	3.97978	8.79871	8.89438	10.5872	7.80289	11.2095	7.79181	6.01258	5.13594	5.77394	5.70642	0.00271184	0.96043	0.0794295	0.504407	0.336194	-0.514289	0.000148873	1.24038	0.013795	0.720245	0.969279	-0.015725	GO:0004674,GO:0006468,GO:0005887,GO:0000166,GO:0043168,GO:0005737,GO:0006888,GO:0006310,GO:0006281,GO:0042302,GO:0004497,GO:0008144,GO:0016567,GO:0097367,GO:0061630,GO:0004185,GO:0050662,GO:0055114,GO:0006508,GO:0046872,GO:0055085
BAnTr.GP.7HG014794	HORVU.MOREX.r2.7HG0599340	HORVU7Hr1G092570	BART1_0-u54930	BothDatasets	Green	RING-type domain-containing protein	35.1	not assigned.annotated	E3 ubiquitin-protein ligase CIP8 OS=Arabidopsis thaliana (sp|q9spl2|cip8_arath : 91.7)	O	Ring finger domain	25.2721	19.3534	21.2062	20.0073	20.4882	14.4049	29.4104	31.5221	29.416	26.1015	28.5139	21.6395	37.1799	30.4836	28.1525	38.2888	58.8383	43.362	4.74083	4.14107	4.55653	3.87822	0.854223	-0.0544959	0.0040686	1.00962	0.69721	-0.222816	0.00066909	1.07607	0.0199967	0.682868	0.0513953	0.616414	GO:0061630,GO:0016567,GO:0005737,GO:0016021,GO:0008270,GO:0016874,GO:0016655,GO:0006511,GO:0055114
BAnTr.GP.7HG019350	HORVU.MOREX.r2.7HG0619930	HORVU7Hr1G117640	BART1_0-u56941	BothDatasets	Green	NEP1-interacting protein 2 isoform A	35.1	not assigned.annotated	NEP1-interacting protein 2 OS=Arabidopsis thaliana (sp|q8gt74|nip2_arath : 223.0)	O	RING-like zinc finger	14.8686	17.8748	16.6969	35.4143	66.4764	27.4009	122.684	215.415	222.191	160.03	157.073	188.644	168.122	87.5745	85.3114	190.803	318.417	174.038	12.7101	10.8858	11.5429	12.1999	0.00740086	1.50824	0.00117694	2.43768	0.950559	-0.0893691	0.0025927	1.68745	0.556506	0.35246	0.06594	1.10269	GO:0016021,GO:0061630,GO:0006511,GO:0016567,GO:0005634,GO:0008270,GO:0005737,GO:0051788
BAnTr.GP.UnG001254	HORVU.MOREX.r2.4HG0278680	HORVU4Hr1G003640	BART1_0-u26304	AntherDataset	Green	Heat shock protein STI	35.1	not assigned.annotated	Hsp70-Hsp90 organizing protein 1 OS=Glycine max (sp|q43468|hsop1_soybn : 95.5)	O	Ankyrin repeats (3 copies)	0.329954	0.171261	0.117267	7.94035	11.4138	3.76317	19.8187	11.6728	13.2083	13.6159	15.314	9.02474	16.5257	13.6129	14.1577	23.3537	26.18	15.7957	0.186725	0.240884	0.126176	0.194869	0.000694799	5.4562	0.0144252	1.33554	0.83968	-0.220291	0.0069763	1.31597	0.235827	0.592688	0.187429	0.612255	GO:0004842,GO:0016567,GO:0048471,GO:0031410,GO:0008270,GO:0016788,GO:0015074,GO:0016021,GO:0030318,GO:0002090,GO:0042803,GO:0003676,GO:0031398
BAnTr.GP.UnG001396	#N/A	HORVU7Hr1G018600	#N/A	BothDatasets	Navy	Plant acid phosphatase	35.1	not assigned.annotated	Acid phosphatase 1 OS=Solanum lycopersicum (sp|p27061|ppa1_sollc : 259.0)	S	HAD superfamily, subfamily IIIB (Acid phosphatase)	23.2385	21.6953	19.7508	20.2041	18.1669	13.4274	25.2496	16.9043	9.88877	21.82	14.4828	12.3254	42.0565	31.6439	75.2758	30.1696	36.9316	56.1013	19.9001	19.2943	21.4867	25.2502	0.79671	-0.12796	0.658551	0.24341	0.977829	-0.0300409	0.000923935	1.72748	0.0144328	1.32757	0.759472	-0.156494	GO:0003993,GO:0016311,GO:0016021,GO:0005840,GO:0004842,GO:0016567,GO:0004672,GO:0006468,GO:0005524
BAnTr.GP.UnG003380	HORVU.MOREX.r2.3HG0246970	HORVU3Hr1G080040	BART1_0-u22839	BothDatasets	Green	E3 ubiquitin-protein ligase	35.1	not assigned.annotated	E3 ubiquitin-protein ligase At3g02290 OS=Arabidopsis thaliana (sp|q8le94|ring3_arath : 95.1)	O	RING-type zinc-finger	1.23173	1.51451	1.27721	7.32251	10.9377	4.06526	22.6348	27.5008	23.5325	16.0766	16.9826	13.865	29.6532	20.4404	14.7281	27.8931	43.6632	37.7413	5.46584	6.73713	7.21552	7.60556	0.00165633	2.61578	0.00187574	2.06042	0.465255	-0.615812	0.000862531	1.81728	0.171921	0.624566	0.0702042	0.867708	GO:0008270,GO:0016567,GO:0005829,GO:0004842,GO:0010200,GO:0016874,GO:0043229,GO:1990904,GO:0043228,GO:0043227,GO:0016021,GO:0006886
BAnTr.GP.UnG004230	HORVU.MOREX.r2.4HG0347140	HORVU4Hr1G088650	BART1_0-u31978	BothDatasets	Green	Hexose carrier protein HEX6	24.2.2.1.6	Solute transport.carrier-mediated transport.MFS superfamily.SP family.monosaccharide transporter (STP)	monosaccharide transporter (STP) (original description: none)	U	Belongs to the major facilitator superfamily. Sugar transporter (TC 2.A.1.1) family	2.87179	1.6762	2.29643	3.44069	4.46788	1.28137	10.925	6.32592	6.65362	5.54739	5.91104	5.36724	10.8658	8.47973	5.8933	6.60478	14.413	13.3438	7.57672	7.93414	9.47234	9.5846	0.461093	0.510447	0.0120346	1.807	0.699696	-0.480365	0.00416143	1.82962	0.402227	0.512535	0.35296	0.48992	GO:0022857,GO:0055085,GO:0016021,GO:0008643,GO:0031226,GO:0015672,GO:0016567,GO:0032440,GO:0004842,GO:0006468,GO:0004672,GO:0005524,GO:0055114
BAnTr.GP.UnG004232	HORVU.MOREX.r2.4HG0347150	HORVU4Hr1G088650	BART1_0-u31978	BothDatasets	Green	U-box domain containing protein, expressed	18.4.1.39.2	Protein modification.phosphorylation.TKL protein kinase superfamily.RLCK-IX receptor-like protein kinase families.receptor-like protein kinase (RLCK-IXb)	receptor-like protein kinase (RLCK-IXb) (original description: none)	T	Protein tyrosine kinase	3.93997	3.52056	2.76534	19.1688	24.6751	11.7442	42.2303	37.9546	37.6487	28.4156	44.1471	23.3299	71.0991	61.5777	52.1567	82.6519	146.174	97.4382	0.904449	1.27699	1.33676	1.11768	7.26e-05	2.61947	0.00498027	1.4289	0.684517	-0.335009	0.000131735	2.05303	0.00237432	1.4912	0.0657783	0.867069	GO:0004842,GO:0016567,GO:0016021,GO:0004672,GO:0006468,GO:0005524,GO:0055085,GO:0022857
BAnTr.GP.UnG004236	#N/A	HORVU4Hr1G088650	BART1_0-u31979	BothDatasets	Navy	Hexose carrier protein HEX6	24.2.2.1.6	Solute transport.carrier-mediated transport.MFS superfamily.SP family.monosaccharide transporter (STP)	monosaccharide transporter (STP) (original description: none)	U	Belongs to the major facilitator superfamily. Sugar transporter (TC 2.A.1.1) family	5.0382	5.54653	4.9763	5.25802	5.39745	4.50611	7.84973	7.39787	7.3402	3.80478	3.89361	4.34712	8.93962	9.73465	9.13331	8.16162	8.09655	10.4018	1.81747	1.79893	1.69303	1.4483	0.324054	0.183406	0.00169547	0.853173	0.00832833	-0.903494	3.43e-05	1.13642	0.145866	0.289018	0.990548	0.00576933	GO:0022857,GO:0055085,GO:0016021,GO:0008643,GO:0031226,GO:0015672,GO:0016567,GO:0032440,GO:0004842,GO:0006468,GO:0004672,GO:0005524,GO:0055114
BAnTr.GP.1HG002626	#N/A	HORVU1Hr1G018310	BART1_0-u01400	BothDatasets	Navy	E3 ubiquitin-protein like	35.1	not assigned.annotated	Putative E3 ubiquitin-protein ligase RF298 OS=Arabidopsis thaliana (sp|q0wpj7|rf298_arath : 275.0)	O	Zinc finger, C3HC4 type (RING finger)	12.6079	9.50407	10.764	11.6432	9.59554	9.40391	15.1616	18.2301	14.8615	13.2012	14.7794	13.6362	18.8001	19.667	25.0904	19.3481	29.4733	23.9357	21.6444	22.6404	22.8781	22.267	0.58276	0.1081	0.00117694	0.939601	0.617504	-0.192367	2.15e-05	1.32289	0.004657	0.645781	0.198552	0.262496	GO:0016874,GO:0001510,GO:0008173,GO:0006396,GO:0003723
BAnTr.GP.1HG006232	HORVU.MOREX.r2.1HG0037070	HORVU1Hr1G045110	BART1_0-u02992	BothDatasets	Green	E3 ubiquitin-protein ligase SHPRH	19.2.2.1.5.3.2	Protein homeostasis.ubiquitin-proteasome system.ubiquitin-fold protein conjugation.ubiquitin conjugation (ubiquitylation).ubiquitin-ligase E3 activities.RING-domain E3 ligase activities.RING-HC-class E3 ligase	RING-HC-class E3 ligase (original description: none)	O	Prokaryotic RING finger family 4	22.0464	14.2313	16.6497	23.4606	21.8246	19.4718	32.1472	53.4156	38.4355	35.3561	42.4275	39.5008	37.3594	29.5931	42.2433	32.8328	69.2704	74.086	39.7762	38.6344	38.7073	36.2267	0.160115	0.522378	0.00874983	1.17797	0.973891	-0.0259891	0.00857151	1.01458	0.19346	0.528313	0.0943153	0.6917	GO:0046872,GO:0030148,GO:0016021,GO:0042284,GO:0005730,GO:0016874,GO:0043531,GO:0055114,GO:0008134,GO:0006355,GO:0003676
BAnTr.GP.1HG014372	HORVU.MOREX.r2.1HG0077290	HORVU1Hr1G093830	BART1_0-u06596	AntherDataset	Navy	RING-CH-type domain-containing protein	35.1	not assigned.annotated	Probable E3 ubiquitin ligase SUD1 OS=Arabidopsis thaliana (sp|f4jkk0|sud1_arath : 97.8)	A	E3 ubiquitin ligase SUD1	0.168124	0.044639	0.049198	0.316614	0.327604	0.216076	0.260513	0.218346	0.150647	0.158216	0.214718	0.130273	0.826739	0.741415	0.881375	0.832888	0.519472	0.73266	0	0	0.025209	0	0.00486066	2.14436	0.825659	-0.165019	0.873695	-0.279234	0.00104423	1.76372	0.00777124	1.73469	0.60306	-0.194056	GO:0008270,GO:0016021,GO:0030433,GO:0031227,GO:0016874
BAnTr.GP.2HG002834	#N/A	HORVU2Hr1G019280	#N/A	AntherDataset	Navy	Ubiquitin-protein ligase	35.1	not assigned.annotated	F-box/kelch-repeat protein SKIP6 OS=Arabidopsis thaliana (sp|q9sj04|skip6_arath : 211.0)	S	Kelch motif	0.552154	0.066067	0.434417	0.815694	0.314696	0.35976	0.807289	0.170724	0.1923	0.175726	0.200457	0	1.80109	2.92888	2.13881	1.03017	1.34433	1.4054	0.261701	0.199839	0.524514	0.299768	0.418146	0.847166	0.969433	-0.0533659	0.490216	-1.82502	0.00162788	2.66758	0.0589704	1.96304	0.156413	-0.757912	GO:0102500,GO:0005977,GO:0004134,GO:0016874,GO:0016310,GO:0016301
BAnTr.GP.2HG018292	HORVU.MOREX.r2.2HG0174060	HORVU2Hr1G118840	BART1_0-u16075	AntherDataset	Navy	E3 ubiquitin-protein ligase	35.1	not assigned.annotated	E3 ubiquitin-protein ligase SINA-like 2 OS=Arabidopsis thaliana (sp|q9c6h3|sinl2_arath : 93.2)	O	E3 ubiquitin-protein ligase that mediates ubiquitination and subsequent proteasomal degradation of target proteins. E3 ubiquitin ligases accept ubiquitin from an E2 ubiquitin- conjugating enzyme in the form of a thioester and then directly transfers the ubiquitin to targeted substrates	0.447135	0.206786	0.162701	1.79226	1.66986	0.793392	2.08657	0.987477	1.59582	1.08064	1.36644	0.99715	3.67152	2.74506	3.49336	3.36444	5.19628	3.56153	0.506543	0.367009	0.737232	0.557631	0.00222126	2.64528	0.287343	0.538663	0.713514	-0.429281	0.000803825	1.57936	0.00571709	1.39046	0.311548	0.349761	GO:0006511,GO:0008270,GO:0005634,GO:0007275,GO:0016874,GO:0003723,GO:0030374,GO:0005739,GO:0008134,GO:0051091,GO:0045944
BAnTr.GP.3HG000774	HORVU.MOREX.r2.3HG0185340	HORVU3Hr1G004880	BART1_0-u17332	AntherDataset	Olive	E3 ubiquitin-protein ligase	35.1	not assigned.annotated	E3 ubiquitin-protein ligase SINA-like 10 OS=Arabidopsis thaliana (sp|q84k34|sil10_arath : 108.0)	O	E3 ubiquitin-protein ligase that mediates ubiquitination and subsequent proteasomal degradation of target proteins. E3 ubiquitin ligases accept ubiquitin from an E2 ubiquitin- conjugating enzyme in the form of a thioester and then directly transfers the ubiquitin to targeted substrates	0.881349	1.15139	1.28441	6.06537	7.04918	4.00937	7.72457	3.68783	3.11286	2.75105	4.28543	2.98678	8.11282	9.57446	11.3113	4.72889	3.53991	6.59017	0	0	0	0	0.00047878	2.54845	0.988028	0.00851435	0.649114	-0.478518	0.00981054	1.03677	0.881245	0.0935442	0.0522823	-0.934708	GO:0006511,GO:0008270,GO:0005634,GO:0007275,GO:0016874,GO:0016021
BAnTr.GP.3HG000850	#N/A	#N/A	#N/A	AntherDataset	Green	E3 ubiquitin-protein ligase	35.1	not assigned.annotated	E3 ubiquitin-protein ligase SINA-like 10 OS=Arabidopsis thaliana (sp|q84k34|sil10_arath : 83.6)	#N/A	#N/A	0.800809	0.775834	1.16926	0.404021	1.59302	0.597348	6.26174	5.71419	5.34049	5.0218	2.40532	3.37637	4.94945	2.98922	2.20686	7.04773	9.55622	4.64842	0.038021	0.23985	0.035605	0.107359	0.916454	0.114864	0.00346038	3.0073	0.493106	-0.724135	0.00910559	2.13103	0.575882	0.309025	0.0419097	1.1853	GO:0008270,GO:0006511,GO:0005634,GO:0007275,GO:0016874,GO:0016021
BAnTr.GP.3HG014344	#N/A	#N/A	#N/A	BothDatasets	Navy	F-box domain-containing protein (Fragment)	35.1	not assigned.annotated	Putative F-box/LRR-repeat protein 23 OS=Arabidopsis thaliana (sp|q9s9v9|fbl23_arath : 144.0)	B	protein heterodimerization activity	4.91784	5.19282	4.42618	5.65698	5.85431	4.23802	7.1228	5.69543	6.31307	5.43082	5.00405	3.90393	9.85651	9.05964	9.68079	11.1642	13.4961	10.1132	0.888351	0.817521	0.998738	0.850587	0.128556	0.330836	0.0221921	0.576262	0.362138	-0.402669	8.85e-05	1.13429	0.00105036	0.909098	0.101835	0.351073	GO:0046982,GO:0005634,GO:0007205,GO:0016874,GO:0004143,GO:0016310,GO:0016021,GO:0005524
BAnTr.GP.3HG014348	HORVU.MOREX.r2.3HG0257870	HORVU3Hr1G092720	BART1_0-u23866	AntherDataset	Navy	Ubiquitin-protein ligase, putative, expressed	35.1	not assigned.annotated	Putative F-box/LRR-repeat protein 23 OS=Arabidopsis thaliana (sp|q9s9v9|fbl23_arath : 145.0)	B	protein heterodimerization activity	0.354034	0.444126	0.336389	0.274318	0.240737	0.150181	0.312884	0.254925	0.38267	0.224944	0.367151	0.269464	0.485209	0.802684	0.564775	0.609721	0.673072	0.286343	0	0.022135	0.046385	0	0.334195	-0.56696	0.230891	0.833163	0.945238	-0.136951	0.00332825	1.71926	0.252172	0.717357	0.716132	-0.168736	GO:0046982,GO:0005634,GO:0016874,GO:0016021
