# Supplementary material for: Barley Anther and Meiocyte Transcriptome Dynamics in Meiotic Prophase I
Source: Front Plant Sci. 2021 Jan 12;11:619404. doi: 10.3389/fpls.2020.619404 (PMC7835676; doi:10.3389/fpls.2020.619404)
Supplement: Supplementary Table 8 — Differential expression analysis results for Meiotic genes. [file Table_8.xlsx]

## Sheet: Table S8
BAnTr	Mikado	Morex.V2	Morex.V1	BaRT	MeiosisGenes	ExpressionFilter	WGCNA	coding.noncoding	PANNZER	Mercator.Bin	Mercator.Bin.Name	Mercator.annotation	COG	eggNOG	A.Pre.1	A.Pre.2	A.Pre.3	A.LepZyg.1	A.LepZyg.2	A.LepZyg.3	A.PacDip.1	A.PacDip.2	A.PacDip.3	A.MetTet.1	A.MetTet.2	A.MetTet.3	M.LepZyg.1	M.LepZyg.2	M.LepZyg.3	M.PacDip.1	M.PacDip.2	M.PacDip.3	GEMB.A	GEMB.B	GEMB.C	GEMB.D	A.LEP.vs.A.PRE.Pval	A.LEP.vs.A.PRE.log2FC	A.PAC.vs.A.LEP.Pval	A.PAC.vs.A.LEP.log2FC	A.TET.vs.A.PAC.Pval	A.TET.vs.A.PAC.log2FC	M.LEP.vs.A.LEP.Pval	M.LEP.vs.A.LEP.log2FC	M.PAC.vs.A.PAC.Pval	M.PAC.vs.A.PAC.log2FC	M.PAC.vs.M.LEP.Pval	M.PAC.vs.M.LEP.log2FC
BAnTr.GP.1HG003014	mikado.chr1_part1G2102	HORVU.MOREX.r2.1HG0017120	HORVU1Hr1G020660	BART1_0-u01574	HvRPA1C.1	BothDatasets	Olive	coding	#N/A	35.1	not assigned.annotated	Replication protein A 70 kDa DNA-binding subunit C OS=Oryza sativa subsp. japonica (sp|q65xv7|rfa1c_orysj : 177.0)	#N/A	#N/A	2.18148	1.86484	1.70423	17.9098	19.4229	10.8521	14.5792	2.06457	1.96296	1.282	0.652221	2.19023	21.0776	27.3154	19.5381	12.2153	1.89044	9.99828	0.352601	0.569885	0.471464	0.740487	0.0048441	3.24693	0.133517	-1.55924	0.479229	-1.89393	0.291286	0.793169	0.672571	0.546252	0.0735719	-1.80616
BAnTr.GP.1HG008684	mikado.chr1_part2G2340	HORVU.MOREX.r2.1HG0050790	HORVU1Hr1G062190	BART1_0-u04163	HvREC8.1	BothDatasets	Navy	coding	Sister chromatid cohesion 1 protein 1	13.3.5.1.3	Cell cycle organisation.mitosis and meiosis.sister chromatid separation.cohesin regulator complex.mitotic-specific Kleisin-type component SCC1	mitotic-specific Kleisin-type component SCC1 of cohesin regulator complex (original description: none)	D	Sister chromatid cohesion 1 protein	39.0181	30.2073	29.641	40.9032	33.5375	33.9646	57.8106	42.1128	37.2395	31.4565	32.1763	35.0475	82.9946	70.5008	80.8131	55.0929	71.8291	82.1977	5.95912	6.44975	5.81209	5.59013	0.0897011	0.349257	0.0126948	0.609758	0.237695	-0.446149	2.82e-05	1.38671	0.00697239	0.673328	0.676798	-0.10362
BAnTr.GP.1HG014024	mikado.chr1_part2G6478	HORVU.MOREX.r2.1HG0075790	HORVU1Hr1G091650	BART1_0-u06430	HvREC8.2	BothDatasets	Olive	coding	Sister chromatid cohesion 1 protein 1	13.3.5.1.3	Cell cycle organisation.mitosis and meiosis.sister chromatid separation.cohesin regulator complex.mitotic-specific Kleisin-type component SCC1	mitotic-specific Kleisin-type component SCC1 of cohesin regulator complex (original description: none)	D	Sister chromatid cohesion 1 protein	16.1703	13.6337	10.993	28.3179	19.9119	18.848	25.7399	11.5309	10.5711	7.20313	7.15853	9.25947	36.911	47.0093	65.8105	23.1021	22.7468	33.7884	3.80032	3.72889	3.76653	3.8515	0.0148862	0.920501	0.491935	-0.272109	0.185652	-0.930942	0.000819103	1.4188	0.0365644	0.870918	0.0621995	-0.819987
BAnTr.GP.2HG002578	mikado.chr2_part1G1824	HORVU.MOREX.r2.2HG0091620	HORVU0Hr1G002100	BART1_0-u57586	HvRECQL3b	BothDatasets	Yellow	coding	ATP-dependent DNA helicase	35.1	not assigned.annotated	ATP-dependent DNA helicase Q-like 4B OS=Arabidopsis thaliana (sp|q9ft70|rql4b_arath : 315.0)	L	Belongs to the helicase family. RecQ subfamily	21.4755	20.1324	16.9151	8.36383	5.79732	7.842	6.90885	2.70202	3.13636	2.37363	2.13042	4.14891	7.46727	8.08637	8.71934	6.06916	3.17433	5.07005	2.03272	2.13123	2.17692	1.67868	0.0022429	-1.22424	0.226135	-0.528302	0.522198	-0.592805	0.183458	0.44298	0.662607	0.232764	0.0840531	-0.738518
BAnTr.GP.2HG005450	mikado.chr2_part1G3678	HORVU.MOREX.r2.2HG0106860	#N/A	#N/A	HvBUB3b	AntherDataset	Navy	coding	Coatomer beta subunit	13.3.5.5.2	Cell cycle organisation.mitosis and meiosis.sister chromatid separation.spindle assembly checkpoint machinery.checkpoint protein (BUB3)	BUB3 spindle assembly checkpoint protein (original description: none)	D	Mitotic checkpoint protein	0.782427	0.953207	1.13472	24.3839	30.1537	14.9961	29.6016	14.9948	15.337	12.875	13.5072	9.43958	46.7324	51.8101	37.4295	48.1378	38.2992	44.7405	0	0.044126	0	0	3.65e-05	4.73304	0.858734	0.0832074	0.391454	-0.688548	0.00194523	1.2726	0.00703519	1.22254	0.955383	0.033146
BAnTr.GP.2HG009452	mikado.chr2_part2G466	HORVU.MOREX.r2.2HG0129410	HORVU2Hr1G064000	BART1_0-u11680	HvSCC2	BothDatasets	Navy	coding	Sister chromatid cohesion protein (Fragment)	13.3.5.2.1	Cell cycle organisation.mitosis and meiosis.sister chromatid separation.cohesin loading.adherin (SCC2)	adherin (SCC2) (original description: none)	BDL	Sister chromatid cohesion protein	20.6225	17.7172	18.0155	21.1043	17.5802	15.2707	21.0402	13.0932	12.6949	14.2614	16.9084	12.2043	31.3744	34.687	33.7863	29.2729	23.8716	30.604	14.0224	15.5905	14.5795	16.0111	0.583203	0.137666	0.831064	0.0626351	0.911187	-0.0755242	0.000222832	1.17144	0.0027637	0.925098	0.504859	-0.183704
BAnTr.GP.2HG011512	mikado.chr2_part2G1744	HORVU.MOREX.r2.2HG0141790	HORVU2Hr1G078420	BART1_0-u12645	HvPRD3a	BothDatasets	Olive	coding	#N/A	13.3.6.2.4	Cell cycle organisation.mitosis and meiosis.meiotic recombination.meiotic double strand break initiation.accessory protein (PRD3/PAIR1)	meiotic double strand break initiation accessory protein (PRD3/PAIR1) (original description: none)	S	atprd3,prd3	1.71122	2.9784	2.12625	8.16843	3.45114	4.06929	4.40927	1.16291	1.52967	0.906414	0.561116	1.18459	10.2242	17.0723	23.1971	7.21376	3.71805	9.86594	1.35432	1.05154	1.09191	1.28037	0.0480325	1.281	0.26754	-0.824709	0.449439	-1.38143	0.00130278	2.05115	0.035252	1.63214	0.0579188	-1.24372
BAnTr.GP.2HG011666	mikado.chr2_part2G1844	HORVU.MOREX.r2.2HG0142600	HORVU2Hr1G079610	BART1_0-u12727	HvZYP1	BothDatasets	Navy	coding	Synaptonemal complex protein 1	13.3.6.5.1.3	Cell cycle organisation.mitosis and meiosis.meiotic recombination.meiotic crossover.class I interference-sensitive crossover pathway.transverse filament protein of synaptonemal complex (ZYP1/ZIP1)	transverse filament protein of synaptonemal complex (ZYP1/ZIP1) (original description: none)	S	Synaptonemal complex protein	9.98086	7.59198	7.49061	39.8121	40.2765	27.2161	48.7326	20.053	23.5063	18.8608	22.9759	18.3015	89.4314	79.7749	78.6774	85.0521	65.8924	64.4985	5.66282	5.24915	5.25983	5.73122	4.51e-05	2.30384	0.983747	-0.00909671	0.452269	-0.512089	0.000427063	1.49782	0.00197474	1.37292	0.75108	-0.133996
BAnTr.GP.2HG012218	mikado.chr2_part2G2196	HORVU.MOREX.r2.2HG0145140	HORVU2Hr1G082720	BART1_0-u12988	HvPCH2	BothDatasets	Navy	coding	Pachytene checkpoint protein 2 like	13.3.6.5.1.7	Cell cycle organisation.mitosis and meiosis.meiotic recombination.meiotic crossover.class I interference-sensitive crossover pathway.pachytene checkpoint protein (PCH2/CRC1)	meiotic crossover pachytene checkpoint protein (PCH2/CRC1) (original description: none)	O	Belongs to the AAA ATPase family	26.8428	27.4365	21.7725	28.6677	29.1414	26.0724	40.1447	16.3502	18.9745	14.9665	15.871	14.9123	58.0342	55.4104	55.1898	50.5408	51.7913	55.2501	2.66786	2.58288	3.30919	2.79797	0.189374	0.364528	0.894328	0.0476626	0.26606	-0.624914	0.000338446	1.27612	0.00139813	1.20715	0.965501	-0.0213045
BAnTr.GP.2HG016492	mikado.chr2_part2G5396	HORVU.MOREX.r2.2HG0165450	HORVU2Hr1G108010	BART1_0-u15231	HvATK_b	BothDatasets	Grey	coding	Kinesin motor domain-containing protein	13.4.1.6	Cell cycle organisation.cytokinesis.preprophase microtubule organization.microtubule-based motor protein (Kinesin-14)	microtubule-based motor protein (Kinesin-14) (original description: none)	Z	Belongs to the TRAFAC class myosin-kinesin ATPase superfamily. Kinesin family	54.4766	68.6932	62.5569	25.2597	15.4089	32.2194	28.4772	18.844	22.3742	18.8911	12.9456	20.8448	15.9647	15.4154	23.2195	24.4688	28.8113	18.6476	27.0517	29.7703	26.8594	26.7831	0.00108522	-1.20086	0.404687	0.275863	0.494539	-0.416742	0.740099	-0.101281	0.813231	0.100584	0.167993	0.477728
BAnTr.GP.3HG003220	mikado.chr3_part1G2444	HORVU.MOREX.r2.3HG0195050	HORVU3Hr1G017990	BART1_0-u18477	HvBRCA2b	BothDatasets	Yellow	coding	Breast cancer type 2 susceptibility protein-like protein	13.3.6.4.2	Cell cycle organisation.mitosis and meiosis.meiotic recombination.DNA strand exchange.DMC1-recruitment protein (BRCA2)	DMC1-recombinase recruitment protein (BRCA2) (original description: none)	L	Protein BREAST CANCER SUSCEPTIBILITY 2 homolog	3.49003	4.17426	3.1144	3.68324	2.06401	3.42588	2.84313	0.970863	1.08407	0.951117	0.822505	1.3928	4.09828	5.95571	6.68834	3.84953	2.00739	3.78651	1.07952	1.27522	1.45302	1.26133	0.859795	-0.0847218	0.247184	-0.630677	0.634426	-0.59421	0.00727014	1.18891	0.0605265	1.06331	0.104241	-0.756285
BAnTr.GP.3HG013982	mikado.chr3_part2G4418	HORVU.MOREX.r2.3HG0255930	HORVU3Hr1G090150	BART1_0-u23682	HvZYP4	BothDatasets	Navy	coding	LOW QUALITY PROTEIN: TPR repeat-containing protein ZIP4	13.3.6.5.1.5	Cell cycle organisation.mitosis and meiosis.meiotic recombination.meiotic crossover.class I interference-sensitive crossover pathway.accessory protein (SPO22/ZIP4)	meiotic crossover accessory protein (SPO22/ZIP4) (original description: none)	S	Meiosis protein SPO22/ZIP4 like	2.59109	3.25246	2.21788	4.30849	3.37467	3.67182	4.19163	4.89765	4.58394	3.1764	3.59386	4.55052	5.67262	8.37652	8.85511	6.78327	6.05473	5.49083	0.745472	0.902389	0.589991	0.619012	0.00580861	0.716886	0.0306318	0.555194	0.558932	-0.278689	6.82e-05	1.27228	0.0514189	0.495316	0.346861	-0.221774
BAnTr.GP.4HG001452	mikado.chr4_part1G1090	HORVU.MOREX.r2.4HG0282190	HORVU4Hr1G008870	BART1_0-u26704	HvDDM1A	BothDatasets	Blue	coding	Lymphoid-specific helicase	12.5.2.1	Chromatin organisation.DNA methylation.RNA-independent DNA methylation.chromatin remodeling factor (DDM1)	chromatin remodeling factor (DDM1) (original description: none)	K	SNF2 family N-terminal domain	161.068	181.97	157.346	66.498	39.0027	77.1048	69.3302	26.6232	32.4064	28.7619	21.141	48.2976	47.8873	39.0441	50.9652	37.8582	32.0386	37.2643	43.2111	48.4863	45.241	41.9719	0.00369538	-1.30213	0.531363	-0.279825	0.688939	-0.352778	0.845909	-0.0801658	0.888213	-0.0830449	0.555078	-0.282704
BAnTr.GP.4HG003206	mikado.chr4_part1G2416	HORVU.MOREX.r2.4HG0291140	HORVU4Hr1G019520	BART1_0-u27433	HvPS1	BothDatasets	Olive	coding	FHA domain containing protein, expressed	35.1	not assigned.annotated	FHA domain-containing protein PS1 OS=Arabidopsis thaliana (sp|b7sy83|ps1_arath : 181.0)	S	PIN domain	14.2401	21.1233	19.7289	24.6378	14.7392	18.7209	15.7751	9.22636	10.0362	8.45313	6.65705	8.56127	28.3336	42.6655	44.9248	29.2743	20.3073	25.3669	3.38575	3.8527	4.00359	3.68971	0.367004	0.268773	0.191024	-0.431608	0.368901	-0.543685	0.000515958	1.27653	0.00270467	1.16901	0.113532	-0.53913
BAnTr.GP.4HG007086	mikado.chr4_part2G718	HORVU.MOREX.r2.4HG0314620	HORVU4Hr1G049830	BART1_0-u29212	HvMER3	BothDatasets	Olive	coding	DNA helicase ROCK-N-ROLLERS	13.3.6.5.1.1	Cell cycle organisation.mitosis and meiosis.meiotic recombination.meiotic crossover.class I interference-sensitive crossover pathway.DNA helicase (RCK/MER3)	DNA helicase (RCK/MER3) (original description: none)	A	ATP-dependent DNA helicase	5.58135	3.6022	2.99447	10.8182	5.42636	7.00586	3.64043	3.02807	2.61147	2.16408	2.59042	2.16716	9.65554	17.4393	19.5692	8.78103	4.35956	9.60685	1.62013	1.86172	1.72116	1.56835	0.0174805	1.11835	0.0732061	-0.950339	0.748806	-0.405686	0.00432315	1.30296	0.023763	1.27158	0.0583536	-0.981715
BAnTr.GP.4HG009778	mikado.chr4_part2G2530	HORVU.MOREX.r2.4HG0328700	HORVU4Hr1G066360	BART1_0-u30326	HvSDS	AntherDataset	Olive	coding	Cyclin-SDS like	13.1.1.1.11	Cell cycle organisation.cell cycle control.cyclin-dependent regulation.cyclin activities.cyclin (SDS)	cyclin (SDS) (original description: none)	D	Belongs to the cyclin family	1.10012	1.69502	1.43005	16.201	5.7277	7.78028	4.52921	1.45651	1.1564	0.986275	0.456109	1.00828	10.5554	24.4003	26.7714	7.48616	1.66291	8.51059	0.019971	0.018	0.082029	0	0.00722827	2.82426	0.0988465	-1.71641	0.627812	-1.49212	0.034746	1.42741	0.303486	1.18887	0.0412	-1.95495
BAnTr.GP.4HG011058	mikado.chr4_part2G3444	#N/A	HORVU4Hr1G074180	BART1_0-u30895	HvTOP3alpha	BothDatasets	Yellow	coding	DNA topoisomerase	13.3.6.5.3.2	Cell cycle organisation.mitosis and meiosis.meiotic recombination.meiotic crossover.RTR Holliday junction dissolution complex.topoisomerase component TOP3-alpha	topoisomerase component TOP3-alpha of RTR Holliday junction dissolution complex (original description: none)	L	Introduces a single-strand break via transesterification at a target site in duplex DNA. Releases the supercoiling and torsional tension of DNA introduced during the DNA replication and transcription by transiently cleaving and rejoining one strand of the DNA duplex. The scissile phosphodiester is attacked by the catalytic tyrosine of the enzyme, resulting in the formation of a DNA-(5'-phosphotyr…	6.92579	7.01745	6.51896	4.97388	3.73615	4.1108	6.35751	1.99062	2.20623	1.73186	1.55297	1.95691	10.9796	12.5256	13.5015	8.20708	6.21062	9.08128	1.88039	1.69352	2.07195	1.83326	0.147867	-0.487212	0.845404	-0.0923214	0.29342	-0.890835	9.86e-05	1.82044	0.00424672	1.31926	0.0997441	-0.593507
BAnTr.GP.5HG005996	mikado.chr5_part1G3950	#N/A	HORVU5Hr1G040730	BART1_0-u34982	HvDMC1	BothDatasets	Navy	coding	DNA meiotic recombinase 1	13.3.6.4.1	Cell cycle organisation.mitosis and meiosis.meiotic recombination.DNA strand exchange.recombinase (DMC1)	recombinase (DMC1) (original description: none)	DL	Belongs to the RecA family	49.1914	40.8143	37.3949	117.874	74.1226	76.3246	60.6237	50.6109	47.9645	45.5271	47.5489	49.8722	105.76	160.106	156.066	99.8512	83.7428	107.44	10.2851	9.39035	9.45988	10.1298	8.97e-05	1.25727	0.071972	-0.434345	0.778859	-0.142094	0.000536018	0.937799	0.00150694	0.930356	0.0895921	-0.441787
BAnTr.GP.5HG011242	mikado.chr5_part2G3640	HORVU.MOREX.r2.5HG0409550	HORVU5Hr1G076340	BART1_0-u37551	HvASY1	BothDatasets	Navy	coding	Mitochondrial outer membrane protein porin of 34 kDa	13.3.6.1.4	Cell cycle organisation.mitosis and meiosis.meiotic recombination.meiotic initiation.homolog pairing factor (ASY1)	ASY1 meiotic recombination homolog pairing factor (original description: none)	B	HORMA domain	33.1784	29.7222	27.9391	122.183	109.131	86.6837	114.726	65.4222	69.0633	53.9079	55.6926	50.7251	227.383	259.044	247.639	208.137	143.578	183.241	0.842058	0.589577	0.717322	0.783305	1.48e-05	2.0082	0.747667	-0.0944001	0.202031	-0.584541	5.61e-05	1.49016	0.000668626	1.19065	0.159967	-0.393911
BAnTr.GP.5HG014002	mikado.chr5_part2G5880	#N/A	HORVU5Hr1G092310	BART1_0-u38779	HvSWI	AntherDataset	Navy	coding	Meiosis protein, putative, expressed	13.3.6.1.2	Cell cycle organisation.mitosis and meiosis.meiotic recombination.meiotic initiation.regulatory protein (DYAD/SWI1)	DYAD/SWI1 meiotic recombination regulating protein (original description: none)	S	chromosome segregation	3.19311	1.6517	1.26336	9.55408	6.56553	6.53011	7.61939	7.75149	6.87445	5.63477	7.49476	3.84873	19.0651	20.4672	27.4837	16.2564	23.8541	22.725	0.084171	0.180854	0.108846	0.201034	9.1e-05	2.20014	0.410008	0.296715	0.589183	-0.390778	5.56e-05	1.86154	0.000596701	1.54651	0.974687	-0.0183108
BAnTr.GP.7HG008298	mikado.chr7_part1G6474	HORVU.MOREX.r2.7HG0561920	HORVU7Hr1G048020	BART1_0-u51978	HvPHS1a	AntherDataset	Navy	coding	Poor homologous synapsis 1 protein	13.3.6.3.2	Cell cycle organisation.mitosis and meiosis.meiotic recombination.meiotic double strand break processing.regulatory protein for RAD50 nuclear import (PHS1)	regulatory protein for RAD50 nuclear import (PHS1) (original description: none)	S	synapsis	17.3749	12.9009	14.3764	19.6874	17.0008	15.034	14.5191	8.40256	10.0051	8.19511	8.63258	7.8232	23.5373	29.9984	28.6242	23.4927	20.5977	23.1028	0.107576	0.385433	0.272569	0.089256	0.0422951	0.42052	0.133797	-0.356111	0.390366	-0.397157	0.000262221	0.943356	0.000430002	1.09207	0.338127	-0.207393
BAnTr.GP.7HG013582	mikado.chr7_part2G1836	HORVU.MOREX.r2.7HG0593170	HORVU7Hr1G085450	BART1_0-u54430	HvMRE11B	BothDatasets	Red	coding	Double-strand break repair protein	13.3.6.3.1.1	Cell cycle organisation.mitosis and meiosis.meiotic recombination.meiotic double strand break processing.MRE11-RAD50-NBS1 (MRN) complex.component MRE11	component MRE11 of MRE11-RAD50-NBS1 (MRN) complex (original description: none)	L	Mre11 DNA-binding presumed domain	0.358155	0.476035	0.345211	0.414028	0.323521	0.460061	0.237156	0.315171	0.229652	0.247441	0.229259	0.325084	0.097806	0.163244	0.132585	0.181028	0.205411	0.15765	33.7594	32.9841	38.6261	26.8104	0.410796	0.227837	0.353762	-0.336699	0.962658	0.0619038	0.00109571	-1.33188	0.347932	-0.412412	0.166829	0.582764
BAnTr.GP.7HG015942	mikado.chr7_part2G3684	HORVU.MOREX.r2.7HG0605290	HORVU7Hr1G099210	BART1_0-u55428	HvRPA2C	AntherDataset	Navy	coding	Replication protein A subunit C	13.2.3.5.2	Cell cycle organisation.DNA replication.elongation.single-stranded-DNA binding RPA complex.component RPA2	component RPA2 of single-stranded-DNA binding RPA complex (original description: none)	L	Replication protein A 32 kDa subunit	8.58024	9.24407	8.42587	19.8972	23.3408	14.8557	20.6254	12.0167	14.8427	11.0327	11.098	8.73811	32.8863	36.9714	31.4735	33.4493	32.6777	31.8323	0	0.069259	0.048078	0	0.000182835	1.34019	0.998624	0.000553192	0.235711	-0.591062	0.00041163	1.08792	0.00100675	1.11979	0.931275	0.0324271
BAnTr.GP.7HG019194	mikado.chr7_part2G6294	HORVU.MOREX.r2.7HG0619420	HORVU7Hr1G117000	BART1_0-u56951	HvHSP90.7	BothDatasets	Green	coding	Endoplasmin isogeny	19.1.6.1	Protein homeostasis.protein quality control.Hsp90 chaperone system.chaperone (Hsp90)	chaperone (Hsp90) (original description: none)	O	Hsp90 protein	122.18	154.979	125.867	354.222	373.085	219.059	587.848	316.647	354.218	335.995	316.512	332.273	313.578	341.451	291.823	349.053	294.11	325.078	72.3956	78.5865	82.4613	78.3294	0.00027538	1.41346	0.0327917	0.684027	0.615085	-0.295003	0.265523	0.305983	0.44593	-0.268708	0.769061	0.109336
BAnTr.GP.7HG019494	mikado.chr7_part2G6548	#N/A	HORVU7Hr1G118750	BART1_0-u57027	HvATR	BothDatasets	Yellow	coding	Serinethreonine-protein kinase atr	14.1.2	DNA damage response.DNA damage sensing and signalling.DNA single-strand break response kinase (ATR)	DNA single-strand break response kinase (ATR) (original description: none)	BDLT	serine threonine-protein kinase	4.14631	3.83585	3.41574	2.81661	1.94304	2.20017	2.98643	0.919502	0.884569	0.998251	0.933353	1.27017	4.86488	5.99101	7.2901	4.22763	2.09465	4.38208	3.27868	3.02193	2.78605	2.8064	0.219956	-0.531939	0.51151	-0.369403	0.730862	-0.44392	0.00109837	1.67319	0.0244648	1.29677	0.114526	-0.745826
BAnTr.GP.UnG000008	mikado.chrUnG6	HORVU.MOREX.r2.3HG0181670	HORVU3Hr1G000420	BART1_0-u16988	HvATM	BothDatasets	Yellow	coding	Phosphoglycerate mutase	14.1.1	DNA damage response.DNA damage sensing and signalling.DNA double-strand break response kinase (ATM)	DNA double-strand break response kinase (ATM) (original description: none)	BDLT	serine threonine-protein kinase	11.6741	9.38103	11.1123	7.55118	5.31594	6.45483	7.43985	4.92311	4.73595	4.65874	4.39239	4.7124	9.89671	11.2621	13.9369	9.6999	9.90417	10.3778	5.78617	6.23027	7.09268	6.94274	0.00577559	-0.540012	0.581312	0.11257	0.434344	-0.286121	3.72e-05	1.13919	0.000537252	0.889857	0.49899	-0.136761
BAnTr.GP.UnG003726	mikado.chrUnG2780	HORVU.MOREX.r2.4HG0345750	HORVU4Hr1G087200	BART1_0-u31846	HvPRD3b	BothDatasets	Navy	coding	Phosphatidylinositol N-acetyglucosaminlytransferase subunit P-related	13.3.6.2.4	Cell cycle organisation.mitosis and meiosis.meiotic recombination.meiotic double strand break initiation.accessory protein (PRD3/PAIR1)	meiotic double strand break initiation accessory protein (PRD3/PAIR1) (original description: none)	S	atprd3,prd3	0.94075	1.77315	1.1366	3.75689	1.29111	1.57389	3.76401	1.17793	1.18332	1.49402	0.539271	1.7093	6.42697	8.18186	12.7851	5.14446	3.5797	5.80505	1.62362	1.35737	1.63841	1.99849	0.23207	0.779173	0.675007	0.315023	0.616889	-0.788129	0.000279736	2.53308	0.0416561	1.40209	0.121057	-0.815967
BAnTr.GP.UnG004872	mikado.chrUnG3670	HORVU.MOREX.r2.7HG0619560	HORVU7Hr1G117100	BART1_0-u56894	HvMET1_B	AntherDataset	Blue	coding	Cytosine-specific methyltransferase	12.5.2.2	Chromatin organisation.DNA methylation.RNA-independent DNA methylation.DNA methyltransferase (MET)	DNA methyltransferase (MET) (original description: none)	B	Belongs to the class I-like SAM-binding methyltransferase superfamily. C5-methyltransferase family	5.92661	6.82539	6.51703	0.676815	0.246251	0.94445	0.177374	0.070092	0.114173	0.03641	0.026499	0.115971	0.595526	1.09354	1.95678	0.37002	0.219521	0.396018	0	0	0	0	3.85e-05	-3.466	0.150362	-1.7643	0.71674	-1.28576	0.0189225	1.39653	0.28919	1.44292	0.0394807	-1.71791
