# Supplementary material for: Barley Anther and Meiocyte Transcriptome Dynamics in Meiotic Prophase I
Source: Front Plant Sci. 2021 Jan 12;11:619404. doi: 10.3389/fpls.2020.619404 (PMC7835676; doi:10.3389/fpls.2020.619404)
Supplement: Supplementary Table 9 — Distribution of transcription factor families in different WGCNA modules. [file Table_9.xlsx]

## Sheet: tf.sig.lfc.counts
	tf.family	WGCNA.Module	n
1	FAR1	Blue	6
2	MYB	Blue	4
3	bZIP	Blue	3
4	NAC	Blue	3
5	OFP	Blue	3
6	SBP	Blue	3
7	bHLH	Blue	2
8	DOF	Blue	2
9	ERF	Blue	2
10	HD-ZIP	Blue	2
11	NF-YA	Blue	2
12	Trihelix	Blue	2
13	WOX	Blue	2
14	AP2	Blue	1
15	AS2/LOB	Blue	1
16	C2H2	Blue	1
17	GRAS	Blue	1
18	HSF	Blue	1
19	MADS	Blue	1
20	NF-YB	Blue	1
21	RAV	Blue	1
22	ARF	Brown	1
23	bHLH	Brown	1
24	bZIP	Brown	1
25	ERF	Brown	1
26	G2-like	Brown	1
27	HD-ZIP	Brown	1
28	Trihelix	Brown	1
29	C2H2	Green	8
30	MYB	Green	7
31	bHLH	Green	5
32	GATA	Green	4
33	NAC	Green	4
34	Trihelix	Green	4
35	C3H	Green	3
36	GRAS	Green	3
37	HSF	Green	3
38	TUB	Green	3
39	AP2	Green	2
40	ERF	Green	2
41	G2-like	Green	2
42	TFIIf	Green	2
43	Alfin-like	Green	1
44	ARF	Green	1
45	BSD	Green	1
46	DBB	Green	1
47	DBP	Green	1
48	DREB	Green	1
49	FAR1	Green	1
50	HD-ZIP	Green	1
51	MADS	Green	1
52	OFP	Green	1
53	PLATZ	Green	1
54	TCP	Green	1
55	YABBY	Green	1
56	FAR1	Grey	1
57	GRAS	Grey	1
58	MYB	Grey	1
59	PLATZ	Grey	1
60	TFC3	Grey	1
61	TFIIa	Grey	1
62	Trihelix	Grey	1
63	WOX	Grey	1
64	bZIP	LightBlue	1
65	MYB	LightBlue	1
66	C2H2	LightGreen	1
67	C2H2	Navy	7
68	ERF	Navy	7
69	NAC	Navy	5
70	GeBP	Navy	4
71	MYB	Navy	2
72	A-3	Navy	1
73	Alfin-like	Navy	1
74	ARF	Navy	1
75	AS2/LOB	Navy	1
76	BBX-CO	Navy	1
77	bHLH	Navy	1
78	BSD	Navy	1
79	C3H	Navy	1
80	DBB	Navy	1
81	DREB	Navy	1
82	E2F	Navy	1
83	HOX-like	Navy	1
84	HSF	Navy	1
85	PHD	Navy	1
86	TFIIa	Navy	1
87	TFIIIe	Navy	1
88	Trihelix	Navy	1
89	WRKY	Navy	1
90	MYB	Olive	4
91	C3H	Olive	3
92	FAR1	Olive	2
93	GRAS	Olive	2
94	ARF	Olive	1
95	BBX-CO	Olive	1
96	bZIP	Olive	1
97	ERF	Olive	1
98	HD-ZIP	Olive	1
99	LHW	Olive	1
100	NAC	Olive	1
101	RAV	Olive	1
102	RF2a	Olive	1
103	Sigma	Olive	1
104	TFIIIf	Olive	1
105	TIFY	Olive	1
106	Trihelix	Olive	1
107	ERF	Orange	1
108	GATA	Orange	1
109	bHLH	Pink	4
110	BBX-CO	Pink	3
111	bZIP	Pink	2
112	DOF	Pink	2
113	ERF	Pink	2
114	GATA	Pink	2
115	C2H2	Pink	1
116	DREB	Pink	1
117	HSF	Pink	1
118	MADS	Pink	1
119	MYB	Pink	1
120	NAC	Pink	1
121	WRKY	Pink	1
122	YABBY	Pink	1
123	bHLH	Red	15
124	MADS	Red	9
125	MYB	Red	9
126	WRKY	Red	9
127	ERF	Red	8
128	bZIP	Red	7
129	C2H2	Red	7
130	TCP	Red	7
131	DOF	Red	6
132	GRAS	Red	6
133	HD-ZIP	Red	6
134	SBP	Red	6
135	HSF	Red	5
136	TIFY	Red	5
137	zf-HD	Red	5
138	ARF	Red	4
139	BBX-CO	Red	4
140	DREB	Red	4
141	FAR1	Red	4
142	AP2	Red	3
143	NLP	Red	3
144	C3H	Red	2
145	G2-like	Red	2
146	RAV	Red	2
147	REM	Red	2
148	Sigma	Red	2
149	SRS	Red	2
150	B-4b	Red	1
151	BEL	Red	1
152	DBB	Red	1
153	Helicase-like	Red	1
154	LIM	Red	1
155	MADS/AGL	Red	1
156	NAC	Red	1
157	NF-YA	Red	1
158	OFP	Red	1
159	TAZ	Red	1
160	AP2	Violet	1
161	CPP	Violet	1
162	PHD	Violet	1
163	SNAPC4	Violet	1
164	ULT	Violet	1
165	AP2	Yellow	1
166	bHLH	Yellow	1
167	PLATZ	Yellow	1
168	WRKY	Yellow	1
