# Supplementary material for: Barley Anther and Meiocyte Transcriptome Dynamics in Meiotic Prophase I
Source: Front Plant Sci. 2021 Jan 12;11:619404. doi: 10.3389/fpls.2020.619404 (PMC7835676; doi:10.3389/fpls.2020.619404)
Supplement: Supplementary Table 10 — Transcription factor families in different comparisons. [file Table_10.xlsx]

## Sheet: tf.sig..counts.bychange.and.com
tf.family	change	comparison	n
AP2	Down-regulated	A.LEP vs PRE	4
AP2	Down-regulated	A.LEP vs M.LEP	2
ARF	Down-regulated	A.LEP vs M.LEP	4
ARF	Down-regulated	A.PAC vs M.PAC	4
AS2/LOB	Down-regulated	A.LEP vs PRE	1
B-4b	Down-regulated	A.LEP vs PRE	1
BBX-CO	Down-regulated	A.LEP vs M.LEP	5
BBX-CO	Down-regulated	A.PAC vs M.PAC	7
BEL	Down-regulated	A.PAC vs M.PAC	1
bHLH	Down-regulated	A.LEP vs PRE	2
bHLH	Down-regulated	A.LEP vs M.LEP	15
bHLH	Down-regulated	A.PAC vs M.PAC	11
bZIP	Down-regulated	A.LEP vs PRE	4
bZIP	Down-regulated	A.LEP vs M.LEP	6
bZIP	Down-regulated	PAC vs A.LEP	1
bZIP	Down-regulated	A.PAC vs M.PAC	7
C2H2	Down-regulated	A.LEP vs PRE	1
C2H2	Down-regulated	A.LEP vs M.LEP	3
C2H2	Down-regulated	A.PAC vs M.PAC	6
C3H	Down-regulated	A.LEP vs PRE	1
C3H	Down-regulated	A.LEP vs M.LEP	2
C3H	Down-regulated	A.PAC vs M.PAC	2
CPP	Down-regulated	A.LEP vs PRE	1
DBB	Down-regulated	A.LEP vs M.LEP	1
DBB	Down-regulated	A.PAC vs M.PAC	1
DOF	Down-regulated	A.LEP vs PRE	2
DOF	Down-regulated	A.LEP vs M.LEP	4
DOF	Down-regulated	A.PAC vs M.PAC	4
DREB	Down-regulated	A.LEP vs M.LEP	3
DREB	Down-regulated	A.PAC vs M.PAC	3
ERF	Down-regulated	A.LEP vs PRE	3
ERF	Down-regulated	A.LEP vs M.LEP	8
ERF	Down-regulated	A.PAC vs M.PAC	8
FAR1	Down-regulated	A.LEP vs PRE	7
FAR1	Down-regulated	A.LEP vs M.LEP	6
FAR1	Down-regulated	A.PAC vs M.PAC	1
G2-like	Down-regulated	A.LEP vs M.LEP	2
G2-like	Down-regulated	A.PAC vs M.PAC	2
GATA	Down-regulated	A.LEP vs PRE	1
GATA	Down-regulated	A.LEP vs M.LEP	1
GRAS	Down-regulated	A.LEP vs PRE	2
GRAS	Down-regulated	A.LEP vs M.LEP	4
GRAS	Down-regulated	A.PAC vs M.PAC	6
HD-ZIP	Down-regulated	A.LEP vs PRE	3
HD-ZIP	Down-regulated	A.LEP vs M.LEP	6
HD-ZIP	Down-regulated	A.PAC vs M.PAC	5
Helicase-like	Down-regulated	A.LEP vs M.LEP	1
HSF	Down-regulated	A.LEP vs PRE	3
HSF	Down-regulated	A.LEP vs M.LEP	3
HSF	Down-regulated	A.PAC vs M.PAC	1
LIM	Down-regulated	A.LEP vs M.LEP	1
LIM	Down-regulated	A.PAC vs M.PAC	1
MADS	Down-regulated	A.LEP vs PRE	1
MADS	Down-regulated	A.LEP vs M.LEP	8
MADS	Down-regulated	A.PAC vs M.PAC	8
MADS/AGL	Down-regulated	A.LEP vs M.LEP	1
MYB	Down-regulated	A.LEP vs PRE	7
MYB	Down-regulated	A.LEP vs M.LEP	9
MYB	Down-regulated	PAC vs A.LEP	1
MYB	Down-regulated	A.PAC vs M.PAC	4
NAC	Down-regulated	A.LEP vs PRE	3
NAC	Down-regulated	A.LEP vs M.LEP	1
NAC	Down-regulated	PAC vs A.LEP	1
NAC	Down-regulated	A.PAC vs M.PAC	1
NF-YA	Down-regulated	A.LEP vs PRE	1
NF-YA	Down-regulated	A.LEP vs M.LEP	2
NF-YA	Down-regulated	PAC vs A.LEP	1
NF-YA	Down-regulated	A.PAC vs M.PAC	1
NF-YB	Down-regulated	A.LEP vs PRE	1
NLP	Down-regulated	A.LEP vs PRE	1
NLP	Down-regulated	A.LEP vs M.LEP	2
NLP	Down-regulated	A.PAC vs M.PAC	1
OFP	Down-regulated	A.LEP vs PRE	3
OFP	Down-regulated	A.LEP vs M.LEP	1
OFP	Down-regulated	A.PAC vs M.PAC	1
PHD	Down-regulated	A.LEP vs PRE	1
PLATZ	Down-regulated	A.LEP vs PRE	2
RAV	Down-regulated	A.LEP vs PRE	1
RAV	Down-regulated	A.LEP vs M.LEP	2
RAV	Down-regulated	A.PAC vs M.PAC	2
REM	Down-regulated	A.LEP vs PRE	1
REM	Down-regulated	A.LEP vs M.LEP	1
SBP	Down-regulated	A.LEP vs PRE	3
SBP	Down-regulated	A.LEP vs M.LEP	6
SBP	Down-regulated	A.PAC vs M.PAC	3
Sigma	Down-regulated	A.LEP vs M.LEP	1
Sigma	Down-regulated	A.PAC vs M.PAC	2
SNAPC4	Down-regulated	A.LEP vs PRE	1
SRS	Down-regulated	A.LEP vs M.LEP	2
TAZ	Down-regulated	A.LEP vs M.LEP	1
TAZ	Down-regulated	A.PAC vs M.PAC	1
TCP	Down-regulated	A.LEP vs PRE	1
TCP	Down-regulated	A.LEP vs M.LEP	4
TCP	Down-regulated	A.PAC vs M.PAC	2
TFC3	Down-regulated	A.LEP vs PRE	1
TFIIa	Down-regulated	A.LEP vs PRE	1
TIFY	Down-regulated	A.LEP vs M.LEP	5
Trihelix	Down-regulated	A.LEP vs PRE	3
ULT	Down-regulated	A.LEP vs PRE	1
WOX	Down-regulated	A.LEP vs PRE	3
WRKY	Down-regulated	A.LEP vs PRE	4
WRKY	Down-regulated	A.LEP vs M.LEP	6
WRKY	Down-regulated	A.PAC vs M.PAC	5
zf-HD	Down-regulated	A.LEP vs PRE	2
zf-HD	Down-regulated	A.LEP vs M.LEP	1
zf-HD	Down-regulated	A.PAC vs M.PAC	3
A-3	Up-regulated	A.LEP vs M.LEP	1
Alfin-like	Up-regulated	A.LEP vs PRE	1
Alfin-like	Up-regulated	A.LEP vs M.LEP	1
Alfin-like	Up-regulated	PAC vs A.LEP	1
AP2	Up-regulated	A.LEP vs PRE	2
AP2	Up-regulated	A.LEP vs M.LEP	2
AP2	Up-regulated	PAC vs A.LEP	3
ARF	Up-regulated	A.LEP vs PRE	3
ARF	Up-regulated	A.LEP vs M.LEP	3
ARF	Up-regulated	PAC vs A.LEP	1
ARF	Up-regulated	A.PAC vs M.PAC	1
AS2/LOB	Up-regulated	A.LEP vs PRE	1
AS2/LOB	Up-regulated	A.LEP vs M.LEP	1
BBX-CO	Up-regulated	A.LEP vs PRE	4
BBX-CO	Up-regulated	A.LEP vs M.LEP	1
BBX-CO	Up-regulated	PAC vs A.LEP	1
bHLH	Up-regulated	A.LEP vs PRE	7
bHLH	Up-regulated	A.LEP vs M.LEP	4
bHLH	Up-regulated	PAC vs A.LEP	5
BSD	Up-regulated	A.LEP vs PRE	1
BSD	Up-regulated	A.LEP vs M.LEP	1
bZIP	Up-regulated	A.LEP vs PRE	2
bZIP	Up-regulated	A.LEP vs M.LEP	1
C2H2	Up-regulated	A.LEP vs PRE	8
C2H2	Up-regulated	A.LEP vs M.LEP	12
C2H2	Up-regulated	PAC vs A.LEP	1
C2H2	Up-regulated	A.PAC vs M.PAC	3
C2H2	Up-regulated	TET vs A.PAC	2
C3H	Up-regulated	A.LEP vs PRE	4
C3H	Up-regulated	A.LEP vs M.LEP	5
C3H	Up-regulated	PAC vs A.LEP	1
C3H	Up-regulated	A.PAC vs M.PAC	1
DBB	Up-regulated	A.LEP vs M.LEP	2
DBB	Up-regulated	PAC vs A.LEP	1
DBP	Up-regulated	PAC vs A.LEP	1
DOF	Up-regulated	A.LEP vs PRE	4
DREB	Up-regulated	A.LEP vs PRE	1
DREB	Up-regulated	A.LEP vs M.LEP	2
DREB	Up-regulated	PAC vs A.LEP	1
E2F	Up-regulated	A.LEP vs M.LEP	1
ERF	Up-regulated	A.LEP vs PRE	4
ERF	Up-regulated	A.LEP vs M.LEP	8
ERF	Up-regulated	PAC vs A.LEP	3
FAR1	Up-regulated	A.LEP vs M.LEP	2
FAR1	Up-regulated	PAC vs A.LEP	1
FAR1	Up-regulated	A.PAC vs M.PAC	1
G2-like	Up-regulated	A.LEP vs PRE	1
G2-like	Up-regulated	A.LEP vs M.LEP	1
G2-like	Up-regulated	PAC vs A.LEP	1
GATA	Up-regulated	A.LEP vs PRE	2
GATA	Up-regulated	A.LEP vs M.LEP	3
GATA	Up-regulated	PAC vs A.LEP	4
GATA	Up-regulated	A.PAC vs M.PAC	1
GeBP	Up-regulated	A.LEP vs PRE	2
GeBP	Up-regulated	A.LEP vs M.LEP	3
GRAS	Up-regulated	A.LEP vs PRE	1
GRAS	Up-regulated	A.LEP vs M.LEP	2
GRAS	Up-regulated	PAC vs A.LEP	3
GRAS	Up-regulated	A.PAC vs M.PAC	1
HD-ZIP	Up-regulated	A.LEP vs PRE	2
HD-ZIP	Up-regulated	PAC vs A.LEP	1
HOX-like	Up-regulated	A.LEP vs M.LEP	1
HSF	Up-regulated	A.LEP vs PRE	1
HSF	Up-regulated	A.LEP vs M.LEP	2
HSF	Up-regulated	PAC vs A.LEP	2
LHW	Up-regulated	A.LEP vs PRE	1
MADS	Up-regulated	A.LEP vs PRE	2
MADS	Up-regulated	PAC vs A.LEP	1
MADS/AGL	Up-regulated	A.LEP vs PRE	1
MYB	Up-regulated	A.LEP vs PRE	9
MYB	Up-regulated	A.LEP vs M.LEP	6
MYB	Up-regulated	PAC vs A.LEP	3
MYB	Up-regulated	A.PAC vs M.PAC	1
MYB	Up-regulated	TET vs A.PAC	1
NAC	Up-regulated	A.LEP vs PRE	6
NAC	Up-regulated	A.LEP vs M.LEP	9
NAC	Up-regulated	PAC vs A.LEP	2
NAC	Up-regulated	A.PAC vs M.PAC	2
OFP	Up-regulated	A.LEP vs PRE	1
OFP	Up-regulated	A.LEP vs M.LEP	1
OFP	Up-regulated	PAC vs A.LEP	1
PHD	Up-regulated	A.LEP vs M.LEP	2
PLATZ	Up-regulated	A.LEP vs PRE	1
PLATZ	Up-regulated	A.LEP vs M.LEP	2
PLATZ	Up-regulated	PAC vs A.LEP	1
RAV	Up-regulated	A.LEP vs PRE	1
RF2a	Up-regulated	A.LEP vs PRE	1
Sigma	Up-regulated	A.LEP vs PRE	1
Sigma	Up-regulated	A.LEP vs M.LEP	1
TCP	Up-regulated	A.LEP vs PRE	1
TCP	Up-regulated	A.LEP vs M.LEP	1
TFIIa	Up-regulated	A.LEP vs PRE	1
TFIIf	Up-regulated	A.LEP vs PRE	2
TFIIf	Up-regulated	A.LEP vs M.LEP	2
TFIIf	Up-regulated	A.PAC vs M.PAC	1
TFIIIe	Up-regulated	A.LEP vs M.LEP	1
TFIIIf	Up-regulated	A.LEP vs PRE	1
TIFY	Up-regulated	A.LEP vs PRE	1
Trihelix	Up-regulated	A.LEP vs PRE	3
Trihelix	Up-regulated	A.LEP vs M.LEP	5
Trihelix	Up-regulated	PAC vs A.LEP	2
TUB	Up-regulated	A.LEP vs M.LEP	2
TUB	Up-regulated	PAC vs A.LEP	3
WRKY	Up-regulated	A.LEP vs M.LEP	1
WRKY	Up-regulated	PAC vs A.LEP	1
YABBY	Up-regulated	A.LEP vs PRE	1
YABBY	Up-regulated	PAC vs A.LEP	1
